# Supplementary material for: Genome-Wide Association Study of Salt Tolerance-Related Traits during Germination and Seedling Development in an Intermedium-Spike Barley Collection
Source: Int J Mol Sci. 2022 Sep 21;23(19):11060. doi: 10.3390/ijms231911060 (PMC9569600; doi:10.3390/ijms231911060)
Supplement: Supplementary file 1 [file ijms-23-11060-s001.zip]

Archive with 4 entries (4 files):
- Table S1. Means, standrad error, minmium and maximum of studied traits under control and salinity conditions.xlsx
- Table S2. Means, standrad error, minmium and maximum of salinity tolerance indices.xlsx
- Table S3 GWAS output for control and salinity treatments.xlsx
- Table S4 Genes associated with the putative QTL related to control and salinity treatment in barley.xlsx
