# Supplementary material for: Genome-Wide Association Study of Salt Tolerance-Related Traits during Germination and Seedling Development in an Intermedium-Spike Barley Collection
Source: Int J Mol Sci. 2022 Sep 21;23(19):11060. doi: 10.3390/ijms231911060 (PMC9569600; doi:10.3390/ijms231911060)
Supplement: Supplementary file 1 [file ijms-23-11060-s001.zip › Table S1. Means, standrad error, minmium and maximum of studied traits under control and salinity conditions.xlsx]

## Sheet: Sheet1
Table S1. Means, standard error, minimum and maximum of studied traits under control and salinity con-ditions
Treatment		Germination percentage (GP)				Germination rate index (GRI)				Coefficient of velocity of germination (CVG)				Germination index (GI)				Mean germination time (MGT)				Seedling vigour index (SVI)				Shoot length (SHL)				Root length (RL)				Seedling length (SL)				Root/shoot ratio (RSR)				Seedling fresh weight (SFW)				Seedling dry weight (SDW)
		Mean	Std. Error	Minimum	Maximum	Mean	Std. Error	Minimum	Maximum	Mean	Std. Error	Minimum	Maximum	Mean	Std. Error	Minimum	Maximum	Mean	Std. Error	Minimum	Maximum	Mean	Std. Error	Minimum	Maximum	Mean	Std. Error	Minimum	Maximum	Mean	Std. Error	Minimum	Maximum	Mean	Std. Error	Minimum	Maximum	Mean	Std. Error	Minimum	Maximum	Mean	Std. Error	Minimum	Maximum	Mean	Std. Error	Minimum	Maximum
Control	BCC 1344	93.333	6.6667	80	100	266.667	40.0617	188.889	322.222	22.5434	1.12308	20.5128	24.3902	2.23333	0.25459	1.73333	2.56667	4.45833	0.22562	4.1	4.875	1414.44	80.423	1293.33	1566.67	6.6111	0.38889	6	7.3333	8.6111	0.40062	7.8333	9.1667	15.2222	0.70929	13.8333	16.1667	1.30679	0.05939	1.20455	1.41026	224.578	8.8865	213.767	242.2	29.2556	2.38765	25.3667	33.6
Control	BCC 472	96.667	3.3333	90	100	374.074	25.9259	333.333	422.222	28.5166	1.36855	27.027	31.25	2.89444	0.19775	2.56667	3.25	3.52222	0.1614	3.2	3.7	1891.78	139.542	1632	2110	9.5222	0.477	8.6333	10.2667	10	0.41944	9.5	10.8333	19.5222	0.86159	18.1333	21.1	1.05186	0.02903	1	1.10039	273.5	19.0092	235.733	296.167	37.7333	2.43949	32.8667	40.4667
Control	BCC 683	90	0	90	90	355.556	19.245	322.222	388.889	29.2152	1.64	26.4706	32.1429	2.95	0.13574	2.73333	3.2	3.44444	0.19245	3.11111	3.77778	1800	90.945	1644	1959	8.2111	0.33793	7.6	8.7667	11.7889	0.67504	10.6667	13	20	1.0105	18.2667	21.7667	1.43391	0.02473	1.40351	1.48289	229.889	2.0205	226.1	233	21.8444	0.33017	21.2333	22.3667
Control	BCC 710	73.333	6.6667	60	80	211.111	40.0617	133.333	266.667	22.619	1.44828	20	25	1.78333	0.28691	1.23333	2.2	4.45833	0.29167	4	5	1415.56	105.433	1253.33	1613.33	9.0556	0.81838	7.6667	10.5	10.5556	1.33449	8	12.5	19.6111	2.1351	15.6667	23	1.15823	0.05918	1.04348	1.24074	249.389	36.2531	189.333	314.6	29.1667	4.86762	19.4667	34.7333
Control	BCC 741	86.667	3.3333	80	90	318.519	25.9259	277.778	366.667	27.1736	1.41346	25.7143	30	2.72778	0.19775	2.4	3.08333	3.69907	0.18291	3.33333	3.88889	1615	104.043	1440	1800	8.0556	0.27778	7.5	8.3333	10.5556	0.62608	9.5	11.6667	18.6111	0.69611	17.8333	20	1.31333	0.08667	1.14	1.4	251.628	39.2333	177.25	310.467	28.2722	4.01251	20.25	32.4667
Control	BCC 747	73.333	6.6667	60	80	255.556	42.066	177.778	322.222	25.9022	1.94465	23.0769	29.6296	2.11667	0.29643	1.56667	2.58333	3.90278	0.28089	3.375	4.33333	1528.89	164.625	1200	1706.67	9.3333	0.16667	9	9.5	11.4444	0.24216	11	11.8333	20.7778	0.40062	20	21.3333	1.22612	0.01031	1.21053	1.24561	292.028	9.5282	277.1	309.75	34.8611	1.28511	32.4	36.7333
Control	BCC 763	93.333	6.6667	80	100	300	40.0617	222.222	355.556	24.3094	1.1824	22.2222	26.3158	2.45	0.28691	1.9	2.86667	4.13333	0.20276	3.8	4.5	1711.11	155.556	1466.67	2000	7.8889	0.40062	7.3333	8.6667	10.4444	0.7286	9	11.3333	18.3333	0.96225	16.6667	20	1.3272	0.09464	1.17391	1.5	212.567	13.4306	197.233	239.333	26.6	3.35112	23.1	33.3
Control	BCC 766	90	0	90	90	381.481	20.6213	355.556	422.222	31.6774	2.17927	29.0323	36	3.21667	0.14369	3.03333	3.5	3.18519	0.20621	2.77778	3.44444	1738	209.402	1449	2145	8.6222	0.8211	7.3667	10.1667	10.6889	1.51307	8.7333	13.6667	19.3111	2.32668	16.1	23.8333	1.22993	0.05764	1.16	1.34426	221.089	22.8654	176.8	253.1	29.4778	3.1164	23.2667	33.0333
Control	BCC 778	100	0	100	100	451.852	13.3539	433.333	477.778	34.2095	1.44745	32.2581	37.037	3.81667	0.11097	3.66667	4.03333	2.93333	0.12019	2.7	3.1	2622.22	14.699	2600	2650	10.2222	0.14699	10	10.5	16	0	16	16	26.2222	0.14699	26	26.5	1.56586	0.02235	1.52381	1.6	210.289	10.5865	190.067	225.833	25.8333	1.68006	22.5	27.8667
Control	HOR 10166	73.333	3.3333	70	80	270.37	26.7078	233.333	322.222	27.1842	1.34282	25	29.6296	2.33889	0.20913	2.06667	2.75	3.69643	0.18064	3.375	4	1534.44	54.47	1458.33	1640	9.4167	0.22048	9	9.75	11.5278	0.12108	11.3333	11.75	20.9444	0.29397	20.5	21.5	1.2253	0.02647	1.19298	1.27778	428.722	24.4435	395.75	476.467	49	2.13951	45.05	52.4
Control	HOR 10255	86.667	3.3333	80	90	329.63	13.3539	311.111	355.556	28.0248	0.78839	26.4706	29.0323	3.03333	0.13574	2.81667	3.28333	3.57407	0.10311	3.44444	3.77778	2565	481.17	1620	3195	13.5833	2.66276	8.5	17.5	15.6667	1.97027	11.75	18	29.25	4.61203	20.25	35.5	1.19347	0.10283	1.02857	1.38235	342.133	43.6707	259.65	408.25	30.9167	2.17951	27.15	34.7
Control	HOR 10273	96.667	3.3333	90	100	314.815	36.4773	244.444	366.667	24.6594	1.47512	21.9512	27.027	2.67222	0.23419	2.23333	3.03333	4.08519	0.25062	3.7	4.55556	1608.22	156.232	1308	1833.33	7.6778	0.90785	6.0333	9.1667	8.8889	0.20031	8.5	9.1667	16.5667	1.10504	14.5333	18.3333	1.18593	0.11946	1	1.40884	378.822	7.5492	365.3	391.4	54.1	1.47686	51.6667	56.7667
Control	HOR 10274	86.667	3.3333	80	90	311.111	29.3972	255.556	355.556	26.5818	1.38382	24.2424	29.0323	2.45	0.20839	2.06667	2.78333	3.78241	0.19647	3.44444	4.125	1517.44	92.255	1333.33	1620	8.3111	0.48164	7.5	9.1667	9.1667	0.19245	8.8333	9.5	17.4778	0.41111	16.6667	18	1.11168	0.07697	0.96364	1.22222	362.511	9.1238	347.633	379.1	52.0444	0.96347	50.9667	53.9667
Control	HOR 10281	100	0	100	100	474.074	18.5185	455.556	511.111	36.8774	2.39464	34.4828	41.6667	4.15	0.13368	4	4.41667	2.73333	0.16667	2.4	2.9	2705.56	146.986	2483.33	2983.33	13.4444	0.56383	12.3333	14.1667	13.6111	1.0289	12.5	15.6667	27.0556	1.46986	24.8333	29.8333	1.01169	0.05492	0.91566	1.10588	478.633	15.1685	448.567	497.167	41.4667	1.76163	38.9667	44.8667
Control	HOR 10302	90	0	90	90	388.889	16.9725	366.667	422.222	32.3448	1.85182	30	36	3.16111	0.12778	3.03333	3.41667	3.11111	0.16973	2.77778	3.33333	1935	495.076	945	2445	10.5	2.0367	6.5	13.1667	11	3.51188	4	15	21.5	5.50084	10.5	27.1667	0.98209	0.19261	0.61538	1.26761	380.678	46.2648	288.2	429.6	41.7333	2.07552	38.8667	45.7667
Control	HOR 10538	86.667	3.3333	80	90	392.593	9.7991	377.778	411.111	34.374	1.2244	32.1429	36.3636	3.26111	0.1241	3.08333	3.5	2.91667	0.10516	2.75	3.11111	1933.28	68.687	1853.33	2070	10.4222	0.50234	9.6	11.3333	11.9167	0.41107	11.25	12.6667	22.3389	0.746	20.85	23.1667	1.14727	0.05387	1.04412	1.22581	269.839	9.7448	250.55	281.9	31.6833	0.79518	30.1333	32.7667
Control	HOR 10543	90	0	90	90	440.741	13.3539	422.222	466.667	38.7857	2.08126	36	42.8571	3.77778	0.11111	3.66667	4	2.59259	0.13354	2.33333	2.77778	1498	84.433	1344	1635	7.1111	0.45474	6.5	8	9.5333	0.5521	8.4333	10.1667	16.6444	0.93815	14.9333	18.1667	1.34389	0.06025	1.27083	1.46341	238.544	11.7533	219.5	260	28.9111	0.36328	28.3667	29.6
Control	HOR 10701	83.333	3.3333	80	90	403.704	13.3539	377.778	422.222	38.4745	3.02734	34.6154	44.4444	3.51111	0.09686	3.33333	3.66667	2.62963	0.194	2.25	2.88889	1481.67	15.486	1453.33	1506.67	8.0278	0.32035	7.6667	8.6667	9.8056	0.53648	8.75	10.5	17.8333	0.69389	16.5	18.8333	1.22389	0.07394	1.12903	1.36957	191.828	7.1844	177.85	201.7	20.7389	0.38059	20	21.2667
Control	HOR 10714	83.333	3.3333	80	90	403.704	13.3539	377.778	422.222	38.4745	3.02734	34.6154	44.4444	3.60556	0.09876	3.41667	3.75	2.62963	0.194	2.25	2.88889	1694.44	111.892	1493.33	1880	9.5556	0.7286	8.6667	11	10.8333	0.83333	10	12.5	20.3889	1.55853	18.6667	23.5	1.13377	0.0124	1.11111	1.15385	225.389	9.9901	210.633	244.433	26.7167	0.73793	25.65	28.1333
Control	HOR 10860	93.333	3.3333	90	100	414.815	22.5288	377.778	455.556	33.3775	1.17216	31.0345	34.6154	3.50556	0.18815	3.23333	3.86667	3.0037	0.10931	2.88889	3.22222	1989.44	165.346	1693.33	2265	10.0333	0.73106	8.6	11	11.4444	1.69513	8.3333	14.1667	21.4778	2.41495	16.9333	25.1667	1.12795	0.09206	0.96899	1.28788	272.878	26.8884	222.767	314.833	28.7667	1.99249	25.3667	32.2667
Control	HOR 10873	86.667	3.3333	80	90	351.852	22.5288	311.111	388.889	29.9155	1.12159	28.5714	32.1429	2.89444	0.18316	2.56667	3.2	3.35185	0.12143	3.11111	3.5	1598.56	101.242	1455	1794	10.0333	0.68394	8.6667	10.7667	8.4444	0.49379	7.5	9.1667	18.4778	1.16846	16.1667	19.9333	0.84309	0.01582	0.8125	0.86538	272.356	26.5607	227.467	319.4	36.2556	4.99857	28.8333	45.7667
Control	HOR 11063	100	0	100	100	429.63	13.3539	411.111	455.556	32.0119	1.2653	30.303	34.4828	3.56111	0.1148	3.4	3.78333	3.13333	0.12019	2.9	3.3	1733.33	455.013	833.33	2300	9.3333	2.51661	4.3333	12.3333	8	2.0367	4	10.6667	17.3333	4.55013	8.3333	23	0.87049	0.02887	0.82353	0.92308	301.922	26.9552	263.633	353.933	35.7556	2.13804	31.9667	39.3667
Control	HOR 11234	100	0	100	100	540.741	7.4074	533.333	555.556	46.9697	1.51515	45.4545	50	4.83333	0.08333	4.75	5	2.13333	0.06667	2	2.2	2824.44	31.992	2773.33	2883.33	12.6889	0.15674	12.5	13	15.5556	0.38889	15.1667	16.3333	28.2444	0.31992	27.7333	28.8333	1.22674	0.04161	1.16667	1.30667	334.178	12.141	318.067	357.967	28.9667	1.40515	26.3333	31.1333
Control	HOR 11247	93.333	3.3333	90	100	425.926	13.3539	400	444.444	34.9073	2.13427	32.2581	39.1304	3.51111	0.09686	3.33333	3.66667	2.88519	0.16732	2.55556	3.1	1948.89	134.788	1680	2100	11.1111	0.89408	9.8333	12.8333	9.7778	0.49379	8.8333	10.5	20.8889	1.35173	18.6667	23.3333	0.88466	0.03511	0.81818	0.9375	242.167	3.0694	237.4	247.9	26.1778	1.29734	24.7333	28.7667
Control	HOR 11256	96.667	3.3333	90	100	474.074	22.5288	433.333	511.111	38.7346	1.47213	37.037	41.6667	4.01111	0.18291	3.7	4.33333	2.58889	0.09493	2.4	2.7	2664.78	88.243	2511	2816.67	12.7444	0.38554	12.2333	13.5	14.8333	0.44096	14.1667	15.6667	27.5778	0.46201	26.6667	28.1667	1.1668	0.05851	1.08642	1.28065	272.378	20.7256	234.233	305.5	24.1	1.56027	21.3333	26.7333
Control	HOR 11275	100	0	100	100	455.556	16.9725	433.333	488.889	34.6843	1.91395	32.2581	38.4615	3.82778	0.12778	3.7	4.08333	2.9	0.15275	2.6	3.1	2435.56	125.231	2280	2683.33	11.5222	0.66925	10.6333	12.8333	12.8333	0.58531	12.1667	14	24.3556	1.25231	22.8	26.8333	1.11541	0.01553	1.09091	1.1442	226.144	6.5336	213.1	233.333	25.0333	0.80023	23.4667	26.1
Control	HOR 11291	96.667	3.3333	90	100	514.815	16.1441	488.889	544.444	45.5514	1.9437	41.6667	47.619	4.55556	0.14699	4.33333	4.83333	2.2037	0.0982	2.1	2.4	2554.44	76.069	2443.33	2700	10.2556	0.76892	8.7667	11.3333	16.2222	0.55556	15.6667	17.3333	26.4778	1.0622	24.4333	28	1.59814	0.1176	1.38235	1.78707	279.333	8.405	262.833	290.367	29.8889	1.25909	27.4333	31.6
Control	HOR 11527	93.333	3.3333	90	100	385.185	9.7991	366.667	400	30.6349	1.41082	28.5714	33.3333	3.06111	0.08184	2.91667	3.2	3.27778	0.14699	3	3.5	1958.22	107.953	1749	2109	7.7556	0.39643	7.0333	8.4	13.2556	0.8891	12.3333	15.0333	21.0111	1.22947	19.4333	23.4333	1.70906	0.06773	1.57447	1.78968	228.189	33.002	162.933	269.4	27.4667	4.73474	19.3333	35.7333
Control	HOR 11529	100	0	100	100	485.185	13.3539	466.667	511.111	38.1393	1.80453	35.7143	41.6667	4.11111	0.11111	4	4.33333	2.63333	0.12019	2.4	2.8	2464.44	57.617	2350	2533.33	12.1889	0.45799	11.3333	12.9	12.4556	0.27239	12.1667	13	24.6444	0.57617	23.5	25.3333	1.02444	0.03975	0.94574	1.07353	210.711	12.4182	186.4	227.267	23.0111	1.11328	21.3667	25.1333
Control	HOR 11530	93.333	6.6667	80	100	362.963	35.3311	300	422.222	28.6211	1.32434	27.027	31.25	2.89444	0.27086	2.4	3.33333	3.50833	0.15568	3.2	3.7	1820.44	139.611	1568	2050	7.8444	0.04843	7.7667	7.9333	11.6667	0.57735	10.6667	12.6667	19.5111	0.59825	18.4333	20.5	1.487	0.07081	1.37339	1.61702	215.133	15.7501	183.633	231	24.1111	3.19173	19.2667	30.1333
Control	HOR 11559	96.667	3.3333	90	100	448.148	14.8148	433.333	477.778	35.5984	1.67549	32.2581	37.5	3.76111	0.13822	3.58333	4.03333	2.82222	0.13922	2.66667	3.1	2165.22	109.849	2033.33	2383.33	9.6222	0.31642	9	10.0333	12.8	0.78126	11.3333	14	22.4222	1.06568	20.3333	23.8333	1.32844	0.04924	1.25926	1.42373	285.933	20.1834	254.3	323.467	27.1778	1.99595	23.6	30.5
Control	HOR 11571	96.667	3.3333	90	100	503.704	16.1441	477.778	533.333	43.4848	1.74736	40	45.4545	4.38889	0.14699	4.16667	4.66667	2.30741	0.09651	2.2	2.5	2530.56	113.482	2325	2716.67	13.3889	0.65499	12.5	14.6667	12.7778	0.14699	12.5	13	26.1667	0.50918	25.5	27.1667	0.95982	0.05589	0.85227	1.04	341.1	24.5666	301.667	386.2	31.8222	2.01387	28.2333	35.2
Control	HOR 11579	100	0	100	100	518.519	13.3539	500	544.444	43.0952	2.31251	40	47.619	4.61111	0.11111	4.5	4.83333	2.33333	0.12019	2.1	2.5	2600	16.667	2583.33	2633.33	11.4444	0.11111	11.3333	11.6667	14.5556	0.05556	14.5	14.6667	26	0.16667	25.8333	26.3333	1.27199	0.00742	1.25714	1.27941	283.589	7.273	272.167	297.1	27.3778	1.0615	26.2667	29.5
Control	HOR 11618	100	0	100	100	533.333	12.83	511.111	555.556	45.7071	2.40894	41.6667	50	4.80556	0.10015	4.66667	5	2.2	0.11547	2	2.4	2711.11	140.401	2440	2910	12.3889	0.44611	11.5667	13.1	14.7222	0.96385	12.8333	16	27.1111	1.40401	24.4	29.1	1.18585	0.0382	1.10951	1.22667	269.744	16.4714	240.067	296.967	26.4556	2.14358	22.2	29.0333
Control	HOR 11633	100	0	100	100	518.519	13.3539	500	544.444	43.0952	2.31251	40	47.619	4.61111	0.11111	4.5	4.83333	2.33333	0.12019	2.1	2.5	2418.89	86.095	2256.67	2550	12.4111	0.08889	12.2333	12.5	11.7778	0.77778	10.3333	13	24.1889	0.86095	22.5667	25.5	0.94823	0.05669	0.84469	1.04	230.767	34.8839	163.733	281.033	22.7667	2.91077	17.3	27.2333
Control	HOR 11640	100	0	100	100	466.667	16.9725	444.444	500	35.9387	2.05758	33.3333	40	3.99444	0.12778	3.86667	4.25	2.8	0.15275	2.5	3	2470	198.476	2116.67	2803.33	11.1778	1.06811	9.3333	13.0333	13.5222	0.92021	11.8333	15	24.7	1.98476	21.1667	28.0333	1.2162	0.03445	1.1509	1.26786	246.3	45.9963	163.233	322.067	22.9778	4.05473	15.2333	28.9333
Control	HOR 11641	96.667	3.3333	90	100	433.333	23.1296	400	477.778	33.8735	1.69226	31.25	37.037	3.66111	0.18417	3.36667	4	2.96667	0.1453	2.7	3.2	2074.89	207.392	1698	2413.33	10.4222	0.32451	10.0333	11.0667	10.9556	1.22207	8.8333	13.0667	21.3778	1.52526	18.8667	24.1333	1.0466	0.08817	0.8804	1.18072	216.333	18.6192	181.7	245.5	21	1.79949	17.4333	23.2
Control	HOR 11689	93.333	3.3333	90	100	485.185	14.8148	455.556	500	43.6364	3.19262	40	50	4.37222	0.10379	4.16667	4.5	2.31481	0.15822	2	2.5	2307.22	245.811	1926	2766.67	13.1889	1.05081	11.2333	14.8333	11.4222	0.77372	10.1667	12.8333	24.6111	1.8107	21.4	27.6667	0.86826	0.0204	0.83457	0.90504	278.122	35.4823	215	337.767	27.7778	4.93837	20.9333	37.3667
Control	HOR 11718	93.333	3.3333	90	100	481.481	13.3539	455.556	500	43.1235	3.51007	38.4615	50	4.36111	0.10015	4.16667	4.5	2.34815	0.17977	2	2.6	2128.89	133.577	1935	2385	10.6667	0.67358	9.8333	12	12.2222	1.148	10.8333	14.5	22.8889	1.82151	20.6667	26.5	1.14159	0.03358	1.10169	1.20833	254.967	1.6413	252	257.667	29.1667	1.92767	25.5333	32.1
Control	HOR 11747	100	0	100	100	451.852	18.5185	433.333	488.889	34.3259	2.06782	32.2581	38.4615	3.89444	0.13687	3.73333	4.16667	2.93333	0.16667	2.6	3.1	2485.56	75.678	2383.33	2633.33	13.1611	0.28388	12.6667	13.65	11.6944	0.74587	10.75	13.1667	24.8556	0.75678	23.8333	26.3333	0.88971	0.06146	0.78755	1	308.85	17.323	277.933	337.85	31.8111	2.41985	28	36.3
Control	HOR 11768	100	0	100	100	485.185	13.3539	466.667	511.111	38.1393	1.80453	35.7143	41.6667	4.11111	0.11111	4	4.33333	2.63333	0.12019	2.4	2.8	1885.56	122.086	1643.33	2033.33	9.7667	0.62391	8.6	10.7333	9.0889	0.63138	7.8333	9.8333	18.8556	1.22086	16.4333	20.3333	0.93063	0.0284	0.89441	0.98662	214.022	15.7342	193.2	244.867	22.9556	2.29148	18.4	25.6667
Control	HOR 11769	100	0	100	100	444.444	11.1111	433.333	466.667	33.4101	1.15207	32.2581	35.7143	3.66111	0.10379	3.53333	3.86667	3	0.1	2.8	3.1	2133.33	155.251	1850	2385	10.1556	1.00486	8.1667	11.4	11.1778	0.64738	10.3333	12.45	21.3333	1.55251	18.5	23.85	1.11455	0.08134	0.98624	1.26531	267.1	29.2103	234.7	325.4	28.5278	3.73834	22.05	35
Control	HOR 11770	100	0	100	100	462.963	13.3539	444.444	488.889	35.4259	1.55368	33.3333	38.4615	3.77778	0.11111	3.66667	4	2.83333	0.12019	2.6	3	1933.33	62.746	1820	2036.67	9.3	0.23333	8.8333	9.5333	10.0333	0.42861	9.3667	10.8333	19.3333	0.62746	18.2	20.3667	1.0784	0.02966	1.03846	1.13636	217.578	11.9565	193.667	229.8	25.9556	2.24056	21.7333	29.3667
Control	HOR 11773	90	0	90	90	385.185	13.3539	366.667	411.111	31.8833	1.39831	30	34.6154	3.22778	0.1148	3.06667	3.45	3.14815	0.13354	2.88889	3.33333	1603	180.178	1287	1911	9.2944	1.03844	7.25	10.6333	8.5167	1.07018	7.05	10.6	17.8111	2.00197	14.3	21.2333	0.91976	0.06526	0.79	0.99687	219.2	7.2753	206.7	231.9	26.9389	0.6899	25.5667	27.75
Control	HOR 11798	83.333	3.3333	80	90	403.704	13.3539	377.778	422.222	38.4745	3.02734	34.6154	44.4444	3.60556	0.09876	3.41667	3.75	2.62963	0.194	2.25	2.88889	1643.06	93.834	1461.33	1774.5	10.8	0.30792	10.2667	11.3333	8.9167	0.52924	8	9.8333	19.7167	0.83716	18.2667	21.1667	0.82416	0.02554	0.77922	0.86765	264	10.0844	246.533	281.467	30.95	0.02887	30.9	31
Control	HOR 11799	100	0	100	100	444.444	16.9725	422.222	477.778	33.515	1.78488	31.25	37.037	3.66111	0.12778	3.53333	3.91667	3	0.15275	2.7	3.2	2017.78	46.521	1943.33	2103.33	9.6889	0.21459	9.2667	9.9667	10.4889	0.35608	10.1	11.2	20.1778	0.46521	19.4333	21.0333	1.08316	0.03692	1.01338	1.13898	270.244	15.1231	249.567	299.7	30.8222	2.25178	26.9	34.7
Control	HOR 11809	73.333	3.3333	70	80	318.519	9.7991	300	333.333	32.7633	2.13502	29.6296	36.8421	2.72778	0.08184	2.58333	2.86667	3.07738	0.19352	2.71429	3.375	1636.56	86.317	1486.33	1785.33	11.15	0.33679	10.5667	11.7333	11.1667	0.28868	10.6667	11.6667	22.3167	0.62546	21.2333	23.4	1.00176	0.00437	0.99432	1.00946	292.8	0.3657	292.167	293.433	33.3333	1.5396	30.6667	36
Control	HOR 11828	100	0	100	100	440.741	13.3539	422.222	466.667	33.0741	1.35178	31.25	35.7143	3.72778	0.1148	3.56667	3.95	3.03333	0.12019	2.8	3.2	1910	91.348	1773.33	2083.33	8.2667	0.60645	7.2333	9.3333	10.8333	0.33333	10.5	11.5	19.1	0.91348	17.7333	20.8333	1.31969	0.06713	1.23214	1.45161	224.022	8.8845	206.667	236	27.4556	1.34678	24.8333	29.3
Control	HOR 11830	100	0	100	100	485.185	13.3539	466.667	511.111	38.1393	1.80453	35.7143	41.6667	4.11111	0.11111	4	4.33333	2.63333	0.12019	2.4	2.8	2070	36.667	2033.33	2143.33	11.5	0.16667	11.3333	11.8333	9.2	0.2	9	9.6	20.7	0.36667	20.3333	21.4333	0.79983	0.00572	0.79412	0.81127	237.889	11.2524	215.4	249.867	23.0778	1.40822	20.2667	24.6333
Control	HOR 11832	93.333	3.3333	90	100	470.37	13.3539	444.444	488.889	41.1786	3.15334	37.037	47.3684	4.17778	0.09686	4	4.33333	2.45556	0.1772	2.11111	2.7	2100.89	103.02	1989	2306.67	10.7333	0.07698	10.6	10.8667	11.7556	0.28953	11.4333	12.3333	22.4889	0.2946	22.1	23.0667	1.09537	0.02846	1.05215	1.14907	304.378	1.0008	302.8	306.233	33.1444	1.01768	31.9333	35.1667
Control	HOR 12008	93.333	3.3333	90	100	455.556	12.83	433.333	477.778	38.9943	3.12664	34.4828	45	4	0.09623	3.83333	4.16667	2.5963	0.1988	2.22222	2.9	1650.56	111.318	1428	1767	7.1333	0.69841	6.2	8.5	10.5556	0.6977	9.1667	11.3667	17.6889	1.08906	15.8667	19.6333	1.50377	0.16564	1.3098	1.83333	221.878	5.3006	215.133	232.333	21.0667	1.36137	19.0667	23.6667
Control	HOR 12240	86.667	3.3333	80	90	333.333	29.3972	277.778	377.778	28.322	1.51241	25.8065	31.0345	2.78333	0.20839	2.4	3.11667	3.55093	0.18845	3.22222	3.875	1787.67	17.266	1761	1820	10.2389	0.29507	9.65	10.5667	10.4667	0.95146	9	12.25	20.7056	1.02444	19.5667	22.75	1.02341	0.09202	0.85174	1.16667	273.372	37.4774	203.05	331	24.7056	3.14952	18.95	29.8
Control	HOR 12251	96.667	3.3333	90	100	407.407	25.9259	366.667	455.556	31.2982	1.60132	29.4118	34.4828	3.39444	0.19775	3.06667	3.75	3.21111	0.15674	2.9	3.4	1998.06	133.94	1777.5	2240	10.9167	0.29266	10.3333	11.25	9.7222	0.80216	8.5	11.2333	20.6389	0.88057	19.75	22.4	0.89148	0.07308	0.75556	1.00597	251.961	33.9737	187.2	302.15	23.4111	3.89017	16.5333	30
Control	HOR 12253	100	0	100	100	492.593	14.8148	477.778	522.222	39.1841	2.14707	37.037	43.4783	4.34444	0.12031	4.2	4.58333	2.56667	0.13333	2.3	2.7	2141.11	56.086	2050	2243.33	10.9222	0.08678	10.7667	11.0667	10.4889	0.52576	9.7333	11.5	21.4111	0.56086	20.5	22.4333	0.96018	0.04621	0.90402	1.05183	259.5	13.3726	238.267	284.2	25.1667	1.93573	21.3	27.2667
Control	HOR 12254	60	0	60	60	225.926	20.6213	200	266.667	28.1401	2.61551	25	33.3333	1.97778	0.13687	1.81667	2.25	3.61111	0.30932	3	4	1186	61.199	1080	1292	10.0333	0.40415	9.3333	10.7333	9.7333	0.61584	8.6667	10.8	19.7667	1.01999	18	21.5333	0.96829	0.02243	0.92857	1.00621	241.1	24.8261	198.1	284.1	22.6833	1.87639	19.4333	25.9333
Control	HOR 12260	80	0	80	80	311.111	23.1296	277.778	355.556	28.9087	2.27121	25.8065	33.3333	2.61667	0.15486	2.4	2.91667	3.5	0.26021	3	3.875	1742.67	100.065	1578.67	1924	11.4222	0.21199	11.0667	11.8	10.3611	1.03898	8.6667	12.25	21.7833	1.25081	19.7333	24.05	0.90436	0.07388	0.78313	1.03814	270.689	3.3463	264.1	275	24.1722	1.46257	21.4	26.3667
Control	HOR 12265	93.333	6.6667	80	100	322.222	23.1296	288.889	366.667	25.8344	1.01777	23.8095	27.027	2.61667	0.22132	2.23333	3	3.88333	0.15899	3.7	4.2	1651.67	144.923	1380	1875	8.55	0.55752	7.5	9.4	9.1167	0.76176	7.6	10	17.6667	0.54645	17	18.75	1.08379	0.14492	0.80851	1.3	219.367	11.746	196.45	235.3	21.1056	2.69156	17.2	26.2667
Control	HOR 12275	73.333	3.3333	70	80	303.704	13.3539	277.778	322.222	30.9127	2.05086	28.5714	35	2.77222	0.09876	2.58333	2.91667	3.2619	0.20343	2.85714	3.5	1575.44	86.112	1421	1718.67	10.8167	0.04811	10.7333	10.9	10.6667	0.63509	9.5667	11.7667	21.4833	0.6832	20.3	22.6667	0.98565	0.05433	0.8913	1.07951	256.1	23.96	214.6	297.6	24.8333	3.75278	18.3333	31.3333
Control	HOR 12304	100	0	100	100	533.333	12.83	511.111	555.556	45.7071	2.40894	41.6667	50	4.80556	0.10015	4.66667	5	2.2	0.11547	2	2.4	2322.22	129.448	2133.33	2570	11.1778	0.61744	10.0667	12.2	12.0444	0.72835	11.2667	13.5	23.2222	1.29448	21.3333	25.7	1.07821	0.03486	1.00888	1.11921	294.489	29.6205	251.067	351.1	23.6111	1.70504	21.0333	26.8333
Control	HOR 12343	100	0	100	100	533.333	12.83	511.111	555.556	45.7071	2.40894	41.6667	50	4.80556	0.10015	4.66667	5	2.2	0.11547	2	2.4	1989.44	64.938	1870	2093.33	7.8889	0.27644	7.5333	8.4333	12.0056	0.42167	11.1667	12.5	19.8944	0.64938	18.7	20.9333	1.5228	0.04055	1.48221	1.6039	250.322	9.9085	240	270.133	17.7333	0.70106	16.9667	19.1333
Control	HOR 12344	86.667	3.3333	80	90	344.444	29.3972	288.889	388.889	29.2806	1.58571	26.6667	32.1429	2.95	0.20839	2.56667	3.28333	3.43519	0.18449	3.11111	3.75	1819.5	100.164	1620	1935	8.0222	0.38216	7.5	8.7667	12.9444	0.20283	12.7333	13.35	20.9667	0.37231	20.25	21.5	1.62134	0.0845	1.45247	1.71154	259.206	6.6841	247.5	270.65	20.55	0.43108	20	21.4
Control	HOR 12346	100	0	100	100	481.481	14.8148	466.667	511.111	37.6984	1.98413	35.7143	41.6667	4.27222	0.11399	4.15	4.5	2.66667	0.13333	2.4	2.8	2233.33	230.972	1773.33	2500	8.7222	0.74469	7.2333	9.5	13.6111	1.56742	10.5	15.5	22.3333	2.30972	17.7333	25	1.55188	0.05296	1.45161	1.63158	325.122	23.4405	278.7	354	24.5778	1.30616	22.1	26.5333
Control	HOR 12350	100	0	100	100	488.889	16.9725	466.667	522.222	38.7432	2.39813	35.7143	43.4783	4.32778	0.12778	4.2	4.58333	2.6	0.15275	2.3	2.8	2575.56	58.7	2473.33	2676.67	13.5	0.17638	13.1667	13.7667	12.2556	0.55655	11.1667	13	25.7556	0.587	24.7333	26.7667	0.90812	0.04267	0.8231	0.95696	319.522	8.1592	304.267	332.167	25.2444	0.76117	23.7667	26.3
Control	HOR 12354	100	0	100	100	507.407	13.3539	488.889	533.333	41.3054	2.1216	38.4615	45.4545	4.44444	0.11111	4.33333	4.66667	2.43333	0.12019	2.2	2.6	2427.78	150.016	2153.33	2670	11.9222	0.65471	10.6333	12.7667	12.3556	1.02494	10.9	14.3333	24.2778	1.50016	21.5333	26.7	1.037	0.06728	0.92689	1.15903	274.089	25.0662	224.7	306.233	19.8556	1.8375	16.3667	22.6
Control	HOR 12368	96.667	3.3333	90	100	448.148	20.6213	422.222	488.889	35.5732	1.80346	32.2581	38.4615	3.95	0.15486	3.73333	4.25	2.82593	0.14633	2.6	3.1	2025.78	105.666	1826.67	2186.67	8.5222	0.21199	8.1	8.7667	12.5	1.20185	10.1667	14.1667	21.0222	1.41177	18.2667	22.9333	1.46151	0.10735	1.25514	1.61597	271.144	13.8068	243.533	285.267	22.3222	0.85469	21.2	24
Control	HOR 12369	100	0	100	100	466.667	16.9725	444.444	500	35.9387	2.05758	33.3333	40	4.07778	0.131	3.9	4.33333	2.8	0.15275	2.5	3	2320	25.019	2270	2346.67	8.9889	0.30692	8.4	9.4333	14.2111	0.10599	14	14.3333	23.2	0.25019	22.7	23.4667	1.58527	0.06351	1.4841	1.70238	325.078	20.1775	302.133	365.3	25.5111	2.1872	22.7667	29.8333
Control	HOR 12370	96.667	3.3333	90	100	429.63	22.5288	388.889	466.667	33.3717	1.17175	32.1429	35.7143	3.72778	0.18316	3.4	4.03333	3.0037	0.1019	2.8	3.11111	2500.22	34.642	2450	2566.67	12.9	0.27756	12.5	13.4333	13.0222	0.62844	12	14.1667	25.9222	0.90397	24.5	27.6	1.00834	0.02733	0.96	1.05459	301.544	12.9739	284.333	326.967	26.7111	0.92902	25.7	28.5667
Control	HOR 12379	96.667	3.3333	90	100	444.444	23.1296	411.111	488.889	35.1117	1.8079	32.2581	38.4615	3.82778	0.18417	3.53333	4.16667	2.86296	0.14492	2.6	3.1	2081.44	205.547	1671	2306.67	9.6	1.04048	7.5667	11	11.8333	0.53576	11	12.8333	21.4333	1.43798	18.5667	23.0667	1.25614	0.11349	1.06061	1.45374	248.267	38.6897	170.9	288.167	20.2111	2.64717	15.0667	23.8667
Control	HOR 12392	90	0	90	90	407.407	18.5185	388.889	444.444	34.472	2.32919	32.1429	39.1304	3.56111	0.13687	3.4	3.83333	2.92593	0.18519	2.55556	3.11111	2079	88.335	1926	2232	10.5167	0.47619	9.5667	11.05	12.5833	0.59122	11.8333	13.75	23.1	0.9815	21.4	24.8	1.19803	0.04266	1.1128	1.24434	247.983	14.9714	219.133	269.35	21.8556	1.38635	19.1	23.5
Control	HOR 12726	90	0	90	90	385.185	13.3539	366.667	411.111	31.8833	1.39831	30	34.6154	3.22778	0.1148	3.06667	3.45	3.14815	0.13354	2.88889	3.33333	2141	229.406	1806	2580	10.0111	1.33782	8.4	12.6667	13.7778	1.25216	11.6667	16	23.7889	2.54895	20.0667	28.6667	1.39207	0.07536	1.26316	1.52416	248.844	15.1347	225.433	277.167	23.5111	0.76602	22.6	25.0333
Control	HOR 12800	93.333	3.3333	90	100	444.444	12.83	422.222	466.667	37.3968	2.83661	33.3333	42.8571	3.91111	0.09639	3.75	4.08333	2.7037	0.19598	2.33333	3	1896.78	58.412	1803	2004	9.5889	0.99057	8.5	11.5667	10.7889	0.29208	10.3333	11.3333	20.3778	1.00597	18.8333	22.2667	1.14781	0.11417	0.92507	1.30268	249.356	16.5746	230.933	282.433	25.9222	1.53784	23.7667	28.9
Control	HOR 1322	100	0	100	100	448.148	16.1441	422.222	477.778	33.8735	1.69226	31.25	37.037	4.00556	0.1226	3.86667	4.25	2.96667	0.1453	2.7	3.2	2501.11	63.255	2383.33	2600	12.5556	0.10943	12.4	12.7667	12.4556	0.5967	11.4333	13.5	25.0111	0.63255	23.8333	26	0.99198	0.04649	0.92204	1.08	356.733	8.2065	347.967	373.133	33.5778	0.5723	32.6667	34.6333
Control	HOR 1323	76.667	6.6667	70	90	366.667	16.9725	333.333	388.889	38.5505	4.2788	32.1429	46.6667	3.24444	0.12373	3	3.4	2.65608	0.28102	2.14286	3.11111	1784.28	367.436	1185.33	2452.5	10.45	0.99289	8.6	12	12.4444	2.35768	8.3333	16.5	22.8944	3.08446	16.9333	27.25	1.18185	0.17776	0.96899	1.53488	387.039	53.1233	321.067	492.15	35.1889	1.53002	32.55	37.85
Control	HOR 13403	96.667	3.3333	90	100	403.704	22.5288	366.667	444.444	30.915	1.22102	29.4118	33.3333	3.37778	0.18291	3.06667	3.7	3.24444	0.12373	3	3.4	2532.56	176.935	2181	2743.33	13.6333	0.31798	13.0667	14.1667	12.5	0.7513	11.1667	13.7667	26.1333	0.97125	24.2333	27.4333	0.91632	0.04645	0.85459	1.00732	363.667	27.0506	336.3	417.767	43.7778	1.77225	41.3667	47.2333
Control	HOR 13468	100	0	100	100	492.593	14.8148	477.778	522.222	39.1841	2.14707	37.037	43.4783	4.34444	0.12031	4.2	4.58333	2.56667	0.13333	2.3	2.7	2843.33	130.014	2583.33	2976.67	12.3333	0.46706	11.8333	13.2667	16.1	1.12858	14	17.8667	28.4333	1.30014	25.8333	29.7667	1.30773	0.09816	1.1831	1.5014	363.6	38.3803	315.9	439.533	32.3556	2.96625	28.2	38.1
Control	HOR 13585	90	0	90	90	400	11.1111	388.889	422.222	33.4286	1.28571	32.1429	36	3.52778	0.10379	3.4	3.73333	3	0.11111	2.77778	3.11111	1882	105.304	1755	2091	9.5889	0.80768	8.5	11.1667	11.3222	0.48927	10.4	12.0667	20.9111	1.17005	19.5	23.2333	1.19213	0.08239	1.0806	1.35294	264.089	8.2287	255.3	280.533	28.9667	1.73429	25.5	30.8
Control	HOR 13891	60	5.7735	50	70	103.704	9.7991	88.889	122.222	18.433	0.45722	17.6471	19.2308	1.14444	0.08731	1.03333	1.31667	5.43175	0.13472	5.2	5.66667	1283	119.525	1085	1498	11.3	0.11547	11.1	11.5	10.1	0.05774	10	10.2	21.4	0.17321	21.1	21.7	0.89389	0.00403	0.88696	0.9009	278.4	2.7135	273.7	283.1	27.9	0.23094	27.5	28.3
Control	HOR 14489	100	0	100	100	477.778	16.9725	455.556	511.111	37.2879	2.21806	34.4828	41.6667	4.16111	0.12778	4.03333	4.41667	2.7	0.15275	2.4	2.9	2546.67	108.235	2350	2723.33	10.0778	0.21631	9.6667	10.4	15.3889	0.86781	13.8333	16.8333	25.4667	1.08235	23.5	27.2333	1.52474	0.05414	1.43103	1.61859	319.544	35.1395	249.367	357.9	23.9556	2.22988	19.5333	26.6667
Control	HOR 15146	86.667	6.6667	80	100	437.037	19.5982	400	466.667	41.9048	4.23247	35.7143	50	3.93889	0.14283	3.66667	4.15	2.43333	0.23333	2	2.8	1623.56	129.401	1440	1873.33	7.8	0.17321	7.5	8.1	10.9333	0.25019	10.5	11.3667	18.7333	0.42339	18	19.4667	1.40167	0.00095	1.4	1.40329	199.733	22.4782	160.8	238.667	17.8	2.1362	14.1	21.5
Control	HOR 1555	83.333	3.3333	80	90	366.667	12.83	344.444	388.889	33.3651	2.43453	30	38.0952	3.07778	0.09639	2.91667	3.25	3.02778	0.21018	2.625	3.33333	1312.22	198.926	1106.67	1710	7.2222	0.40062	6.6667	8	8.3889	1.31351	6.8333	11	15.6111	1.69513	13.8333	19	1.1504	0.11785	0.97619	1.375	269.006	17.7575	238.633	300.133	25.1667	3.58717	19.2	31.6
Control	HOR 1558	90	0	90	90	400	16.9725	377.778	433.333	33.5591	1.99625	31.0345	37.5	3.32778	0.12778	3.2	3.58333	3	0.16973	2.66667	3.22222	1244	26.851	1197	1290	6.7222	0.05556	6.6667	6.8333	7.1	0.2524	6.6333	7.5	13.8222	0.29835	13.3	14.3333	1.05585	0.03112	0.995	1.09756	265.889	3.4083	259.267	270.6	27.1889	1.50583	25.6333	30.2
Control	HOR 1564	100	0	100	100	451.852	13.3539	433.333	477.778	34.2095	1.44745	32.2581	37.037	3.61111	0.11111	3.5	3.83333	2.93333	0.12019	2.7	3.1	1371.11	132.222	1163.33	1616.67	7.8333	0.66916	7.0667	9.1667	5.8778	0.70876	4.5667	7	13.7111	1.32222	11.6333	16.1667	0.74824	0.055	0.64623	0.83486	204.078	10.4618	184.467	220.2	24.2111	1.59192	22.2667	27.3667
Control	HOR 17788	83.333	3.3333	80	90	414.815	13.3539	388.889	433.333	40.3847	3.39144	36	47.0588	3.67778	0.09686	3.5	3.83333	2.50926	0.19713	2.125	2.77778	2035.33	92.854	1926	2220	12.2722	1.60757	9.7333	15.25	12.2778	0.30932	11.6667	12.6667	24.55	1.83326	21.4	27.75	1.02957	0.11129	0.81967	1.19863	441.956	53.8007	376.233	548.6	54.9111	3.2948	51.5333	61.5
Control	HOR 1969	100	0	100	100	451.852	18.5185	433.333	488.889	34.3259	2.06782	32.2581	38.4615	3.81667	0.13368	3.66667	4.08333	2.93333	0.16667	2.6	3.1	1125.56	72.427	1026.67	1266.67	6.1667	0.16667	5.8333	6.3333	5.0889	0.62252	4.4333	6.3333	11.2556	0.72427	10.2667	12.6667	0.82351	0.08939	0.71053	1	201.511	25.5571	169.2	251.967	23.4667	2.58285	19.5333	28.3333
Control	HOR 22161	93.333	3.3333	90	100	470.37	13.3539	444.444	488.889	41.1786	3.15334	37.037	47.3684	4.17778	0.09686	4	4.33333	2.45556	0.1772	2.11111	2.7	2099.78	191.786	1905	2483.33	10.3	0.97144	8.5	11.8333	12.1111	0.7286	10.6667	13	22.4111	1.21126	21.1667	24.8333	1.19942	0.14765	1.00946	1.4902	244	11.9749	231.267	267.933	23.7444	0.29208	23.2	24.2
Control	HOR 2235	100	0	100	100	496.296	13.3539	477.778	522.222	39.6589	1.95343	37.037	43.4783	4.27778	0.11111	4.16667	4.5	2.53333	0.12019	2.3	2.7	2103.33	82.619	2000	2266.67	10.7556	0.48737	10	11.6667	10.2778	0.3643	9.8333	11	21.0333	0.82619	20	22.6667	0.95684	0.02202	0.92767	1	347.056	17.2596	317.933	377.667	38.6889	1.61065	35.6333	41.1
Control	HOR 2236	93.333	3.3333	90	100	437.037	13.3539	411.111	455.556	36.2859	2.34102	33.3333	40.9091	3.67778	0.09686	3.5	3.83333	2.77778	0.16973	2.44444	3	1800	75.498	1650	1890	10.4111	0.2627	10	10.9	8.8889	0.88889	8	10.6667	19.3	0.70264	18.3333	20.6667	0.85827	0.10484	0.73394	1.06667	365.078	16.2636	343.333	396.9	45.1333	3.95605	37.6667	51.1333
Control	HOR 2350	83.333	3.3333	80	90	351.852	16.1441	322.222	377.778	31.6752	2.35057	29.0323	36.3636	2.89444	0.11069	2.7	3.08333	3.18981	0.22082	2.75	3.44444	973.22	18.127	938.67	1000	4.6556	0.29586	4.0667	5	7.0556	0.22222	6.8333	7.5	11.7111	0.46201	10.9	12.5	1.52496	0.08343	1.39456	1.68033	163.622	0.97	161.833	165.167	17.7444	1.95518	14.1667	20.9
Control	HOR 2377	100	0	100	100	488.889	16.9725	466.667	522.222	38.7432	2.39813	35.7143	43.4783	4.32778	0.12778	4.2	4.58333	2.6	0.15275	2.3	2.8	1916.67	75.154	1833.33	2066.67	8.3333	0.34694	7.6667	8.8333	10.8333	0.53576	10	11.8333	19.1667	0.75154	18.3333	20.6667	1.30247	0.06474	1.17647	1.3913	241.022	4.9273	231.6	248.233	24.1333	0.20367	23.8667	24.5333
Control	HOR 2378	100	0	100	100	518.519	13.3539	500	544.444	43.0952	2.31251	40	47.619	4.61111	0.11111	4.5	4.83333	2.33333	0.12019	2.1	2.5	2026.67	31.681	1993.33	2090	8.9111	0.40567	8.1	9.3333	11.3556	0.35294	10.6667	11.8333	20.2667	0.31681	19.9333	20.9	1.28238	0.09316	1.14695	1.46091	261.922	5.8961	251	271.233	23.3778	1.64219	20.8667	26.4667
Control	HOR 2381	93.333	3.3333	90	100	403.704	13.3539	377.778	422.222	32.4458	1.78958	30.303	36	3.17778	0.09686	3	3.33333	3.1	0.16267	2.77778	3.3	1534.67	97.861	1365	1704	7.5611	0.76982	6.75	9.1	8.9222	0.46201	8.3333	9.8333	16.4833	1.22614	15.1667	18.9333	1.19139	0.0576	1.08059	1.27407	266.906	32.3622	227.65	331.1	29.0111	3.85387	23.5	36.4333
Control	HOR 2509	73.333	6.6667	60	80	207.407	22.5288	166.667	244.444	22.4578	0.56318	21.6216	23.5294	1.80556	0.21865	1.4	2.15	4.45833	0.11024	4.25	4.625	1320	120.984	1080	1466.67	8.5833	0.04811	8.5	8.6667	9.4167	0.24056	9	9.8333	18	0.19245	17.6667	18.3333	1.09747	0.03418	1.03846	1.15686	243.967	1.1739	241.933	246	28.1167	1.12583	26.1667	30.0667
Control	HOR 254	90	0	90	90	414.815	14.8148	400	444.444	35.2657	1.93237	33.3333	39.1304	3.51111	0.12031	3.36667	3.75	2.85185	0.14815	2.55556	3	2232.5	109.038	2029.5	2403	11.0722	0.6121	10.05	12.1667	13.7333	0.62568	12.5	14.5333	24.8056	1.21153	22.55	26.7	1.24206	0.02696	1.19452	1.28788	328.989	8.5413	312.5	341.1	30.2611	0.10199	30.1	30.45
Control	HOR 2679	93.333	3.3333	90	100	392.593	13.3539	366.667	411.111	31.3424	1.64529	29.4118	34.6154	3.01111	0.09686	2.83333	3.16667	3.20741	0.16042	2.88889	3.4	1995	177.324	1642.5	2205	10.375	0.93819	8.75	12	11	0.86603	9.5	12.5	21.375	1.80422	18.25	24.5	1.06254	0.01277	1.04167	1.08571	411.95	19.2258	378.65	445.25	40.65	4.5322	32.8	48.5
Control	HOR 2906	83.333	3.3333	80	90	329.63	16.1441	300	355.556	29.3974	1.97003	27.2727	33.3333	2.89444	0.11069	2.7	3.08333	3.43056	0.21561	3	3.66667	1543.06	63.804	1453.33	1666.5	7.85	0.10585	7.6667	8.0333	10.6667	0.09623	10.5	10.8333	18.5167	0.20207	18.1667	18.8667	1.35897	0.00607	1.34855	1.36957	239.1	14.6455	213.733	264.467	24.4667	1.90526	21.1667	27.7667
Control	HOR 2986	73.333	6.6667	60	80	196.296	45.5119	111.111	266.667	21.7905	1.8062	18.75	25	1.7	0.29643	1.15	2.16667	4.65278	0.38515	4	5.33333	1282.33	186.694	915	1524	7.55	0.43589	6.75	8.25	9.75	0.67144	8.5	10.8	17.3	1.10717	15.25	19.05	1.28967	0.0154	1.25926	1.30909	329.933	18.5868	295.9	359.9	43.7333	4.36438	35.3	49.9
Control	HOR 3045	100	0	100	100	444.444	16.9725	422.222	477.778	33.515	1.78488	31.25	37.037	3.66111	0.12778	3.53333	3.91667	3	0.15275	2.7	3.2	2528.89	102.023	2350	2703.33	10.5556	0.73493	9.1667	11.6667	14.7333	0.3203	14.3333	15.3667	25.2889	1.02023	23.5	27.0333	1.40641	0.07885	1.31714	1.56364	349.9	18.6647	316.633	381.2	33.4556	2.63525	30.1667	38.6667
Control	HOR 3095	83.333	3.3333	80	90	374.074	16.1441	344.444	400	34.3448	2.84129	31.0345	40	3.33889	0.1148	3.11667	3.5	2.94907	0.22628	2.5	3.22222	1423.61	60.109	1333.33	1537.5	7.3333	0	7.3333	7.3333	9.75	0.24056	9.3333	10.1667	17.0833	0.24056	16.6667	17.5	1.32955	0.0328	1.27273	1.38636	193.967	10.6232	175.567	212.367	22.4167	0.91414	20.8333	24
Control	HOR 3101	73.333	3.3333	70	80	277.778	16.9725	255.556	311.111	28.4188	2.51919	25	33.3333	2.28333	0.11345	2.11667	2.5	3.57143	0.29738	3	4	1622.5	86.639	1470	1770	11.375	0.21651	11	11.75	10.75	0.43301	10	11.5	22.125	0.64952	21	23.25	0.94429	0.0201	0.90909	0.97872	342.55	8.5159	327.8	357.3	35.525	0.56292	34.55	36.5
Control	HOR 3102	100	0	100	100	462.963	13.3539	444.444	488.889	35.4259	1.55368	33.3333	38.4615	4.06111	0.1148	3.9	4.28333	2.83333	0.12019	2.6	3	1837.78	72.222	1693.33	1910	7.9556	0.12814	7.7667	8.2	10.4222	0.63372	9.1667	11.2	18.3778	0.72222	16.9333	19.1	1.30908	0.06929	1.18026	1.41772	236.711	3.7831	231.867	244.167	26.7	1.32679	24.0667	28.3
Control	HOR 3114	96.667	3.3333	90	100	444.444	23.1296	411.111	488.889	35.1117	1.8079	32.2581	38.4615	3.92222	0.17542	3.65	4.25	2.86296	0.14492	2.6	3.1	2105	182.987	1815	2443.33	10.9444	0.55855	10	11.9333	10.7778	0.87312	9.6667	12.5	21.7222	1.36046	20.1667	24.4333	0.98367	0.04922	0.88685	1.04749	269.544	18.0857	239.833	302.267	24.7778	1.80086	21.7333	27.9667
Control	HOR 3119	66.667	6.6667	60	80	270.37	13.3539	244.444	288.889	31.1022	3.42032	25.8065	37.5	2.3	0.10844	2.08333	2.41667	3.29167	0.34944	2.66667	3.875	1672.22	167.582	1486	2006.67	12.6833	0.06736	12.5667	12.8	12.4	0.11547	12.2	12.6	25.0833	0.18283	24.7667	25.4	0.97762	0.00391	0.97082	0.98438	378.4	3.1562	372.933	383.867	32.9	1.1547	30.9	34.9
Control	HOR 3128	96.667	3.3333	90	100	411.111	19.245	377.778	444.444	31.5569	0.91295	30.303	33.3333	3.52778	0.16842	3.23333	3.81667	3.17407	0.08989	3	3.3	2185.56	146.772	1920	2426.67	11.0667	0.62746	9.9333	12.1	11.5	0.35953	10.9333	12.1667	22.5667	0.87834	21.3333	24.2667	1.04409	0.05234	0.9791	1.14765	292.822	8.9395	281.5	310.467	26.1444	1.95357	23.3333	29.9
Control	HOR 3139	76.667	6.6667	70	90	314.815	13.3539	288.889	333.333	31.2492	3.02156	26.4706	36.8421	2.63333	0.10844	2.41667	2.75	3.25926	0.30729	2.71429	3.77778	1340.42	89.31	1242.5	1518.75	9.1806	0.18056	8.875	9.5	8.3611	0.24689	8	8.8333	17.5417	0.34106	16.875	18	0.91116	0.02791	0.86842	0.96364	272.506	20.8638	244.167	313.2	30.3444	2.36661	26.7333	34.8
Control	HOR 3150	100	0	100	100	507.407	13.3539	488.889	533.333	41.3054	2.1216	38.4615	45.4545	4.44444	0.11111	4.33333	4.66667	2.43333	0.12019	2.2	2.6	1828.89	78.983	1743.33	1986.67	7.4	0.16777	7.0667	7.6	10.8889	0.71033	9.9	12.2667	18.2889	0.78983	17.4333	19.8667	1.47135	0.08687	1.31416	1.61404	258.689	6.365	249.167	270.767	29.3	0.98958	27.9667	31.2333
Control	HOR 3160	83.333	3.3333	80	90	388.889	12.83	366.667	411.111	36.3436	2.97992	32.1429	42.1053	3.41111	0.09639	3.25	3.58333	2.78704	0.217	2.375	3.11111	1773.44	103.565	1568	1899	10.7278	0.69057	9.35	11.5	10.5611	0.66321	9.6	11.8333	21.2889	1.03393	19.6	23.1667	0.99172	0.0799	0.83478	1.09626	248.928	11.253	229	267.95	28.7667	2.59492	25.95	33.95
Control	HOR 3725	63.333	3.3333	60	70	207.407	9.7991	188.889	222.222	24.8687	1.21733	23.3333	27.2727	1.72778	0.08184	1.58333	1.86667	4.03968	0.18965	3.66667	4.28571	1274.58	87.572	1110	1408.75	9.25	0	9.25	9.25	10.875	0.93819	9.25	12.5	20.125	0.93819	18.5	21.75	1.17568	0.10143	1	1.35135	252.5	30.6959	203.15	308.8	32.5	3.69504	26.1	38.9
Control	HOR 3726	90	0	90	90	411.111	11.1111	400	433.333	34.7222	1.38889	33.3333	37.5	3.49444	0.10379	3.36667	3.7	2.88889	0.11111	2.66667	3	2177.5	84.943	2074.5	2346	12.1889	0.86095	11.1667	13.9	12.0056	0.23101	11.55	12.3	24.1944	0.94381	23.05	26.0667	0.99371	0.06551	0.8753	1.10149	277.489	5.0231	267.533	283.633	29.1611	0.19539	28.9333	29.55
Control	HOR 3825	83.333	3.3333	80	90	414.815	13.3539	388.889	433.333	40.3847	3.39144	36	47.0588	3.67778	0.09686	3.5	3.83333	2.50926	0.19713	2.125	2.77778	1770.28	100.499	1613.33	1957.5	11.2222	0.40062	10.6667	12	10	0.38188	9.5	10.75	21.2222	0.52778	20.1667	21.75	0.89347	0.04759	0.8125	0.97727	345.644	39.3439	271.933	406.35	35.7833	3.66905	28.5	40.2
Control	HOR 3858	100	0	100	100	518.519	13.3539	500	544.444	43.0952	2.31251	40	47.619	4.61111	0.11111	4.5	4.83333	2.33333	0.12019	2.1	2.5	2295.56	101.074	2123.33	2473.33	11.1	0.19532	10.7333	11.4	11.8556	0.90294	10.5	13.5667	22.9556	1.01074	21.2333	24.7333	1.06732	0.07433	0.97826	1.21493	326.1	3.3108	319.567	330.3	36.0333	0.99573	34.5667	37.9333
Control	HOR 4007	73.333	3.3333	70	80	285.185	9.7991	266.667	300	28.8283	1.5437	26.6667	31.8182	2.22778	0.08184	2.08333	2.36667	3.4881	0.18015	3.14286	3.75	1063.33	112.002	840	1190	6.25	0.72169	5	7.5	8.25	0.72169	7	9.5	14.5	1.44338	12	17	1.32889	0.03875	1.26667	1.4	246.75	26.2983	201.2	292.3	26.5	6.17765	15.8	37.2
Control	HOR 4008	70	0	70	70	214.815	13.3539	188.889	233.333	23.671	0.93183	21.875	25	1.82778	0.04938	1.73333	1.9	4.2381	0.17169	4	4.57143	1019.28	88.892	926.33	1197	7.2278	0.43741	6.7333	8.1	7.3333	0.83333	6.5	9	14.5611	1.26989	13.2333	17.1	1.00845	0.05155	0.94891	1.11111	312.461	31.5592	259	368.25	32.4278	2.47537	27.55	35.6
Control	HOR 4020	86.667	3.3333	80	90	307.407	22.5288	266.667	344.444	26.2798	0.94538	25	28.125	2.56111	0.18316	2.23333	2.86667	3.81481	0.13354	3.55556	4	1745.56	47.232	1666.67	1830	9.8889	0.29397	9.3333	10.3333	10.2778	0.49379	9.3333	11	20.1667	0.44096	19.3333	20.8333	1.04268	0.07203	0.93333	1.17857	266.856	22.1594	230.3	306.833	24.8222	1.44995	22.8	27.6333
Control	HOR 4021	100	0	100	100	451.852	18.5185	433.333	488.889	34.3259	2.06782	32.2581	38.4615	3.89444	0.13687	3.73333	4.16667	2.93333	0.16667	2.6	3.1	2741.11	8.678	2726.67	2756.67	14.4444	0.31759	13.8333	14.9	12.9667	0.3	12.6667	13.5667	27.4111	0.08678	27.2667	27.5667	0.89947	0.04094	0.85011	0.98072	350.189	13.3223	336.767	376.833	30.7	0.8656	29.5667	32.4
Control	HOR 4062	90	10	70	100	307.407	43.666	222.222	366.667	25.3883	0.85631	24.1379	27.027	2.56111	0.34052	1.9	3.03333	3.94762	0.1305	3.7	4.14286	1556.11	292.62	980	1933.33	8.1944	0.84756	7	9.8333	8.7667	0.88757	7	9.8	16.9611	1.5675	14	19.3333	1.07687	0.09433	0.9661	1.26452	211.467	20.8123	183	252	20.2222	2.98374	14.4	24.2667
Control	HOR 4368	86.667	3.3333	80	90	348.148	19.5982	311.111	377.778	29.5461	0.75601	28.5714	31.0345	2.8	0.11667	2.56667	2.91667	3.38889	0.08486	3.22222	3.5	1769.89	132.791	1586.67	2028	9.5556	0.05556	9.5	9.6667	10.8444	1.05151	9.3333	12.8667	20.4	1.10504	18.8333	22.5333	1.13374	0.10322	0.98246	1.33103	333.244	23.6027	295.1	376.4	32.0889	1.9391	28.6	35.3
Control	HOR 4577	100	0	100	100	462.963	13.3539	444.444	488.889	35.4259	1.55368	33.3333	38.4615	3.77778	0.11111	3.66667	4	2.83333	0.12019	2.6	3	2440	61.494	2320	2523.33	12.3667	0.15031	12.0667	12.5333	12.0333	0.73106	10.6667	13.1667	24.4	0.61494	23.2	25.2333	0.97452	0.06939	0.85106	1.09116	320.289	28.081	279.3	374.033	28.4556	2.22946	25.5333	32.8333
Control	HOR 4609	96.667	3.3333	90	100	396.296	22.5288	355.556	433.333	30.234	1.01793	29.0323	32.2581	3.22778	0.18316	2.9	3.53333	3.31481	0.10817	3.1	3.44444	1437.78	109.212	1230	1600	6.8222	0.28889	6.3333	7.3333	8.0111	0.38506	7.3333	8.6667	14.8333	0.67358	13.6667	16	1.1737	0.0079	1.15789	1.18182	243.089	10.054	229.667	262.767	26.5778	1.17731	24.6333	28.7
Control	HOR 4662	63.333	3.3333	60	70	155.556	11.1111	144.444	177.778	21.0703	1.06574	19.4444	23.0769	1.41111	0.04843	1.33333	1.5	4.76984	0.23584	4.33333	5.14286	1136.67	26.667	1110	1190	9.6667	0.16667	9.5	10	8.3333	0.44096	7.5	9	18	0.5	17	18.5	0.86228	0.04599	0.78947	0.94737	286.7	27.3781	240.1	334.9	27.9333	4.6884	20.5	36.6
Control	HOR 4664	100	0	100	100	422.222	16.9725	400	455.556	31.3992	1.56311	29.4118	34.4828	3.32778	0.12778	3.2	3.58333	3.2	0.15275	2.9	3.4	1474.44	104.462	1366.67	1683.33	8.6333	0.44012	8.0667	9.5	6.1111	0.61864	5.3333	7.3333	14.7444	1.04462	13.6667	16.8333	0.7048	0.0381	0.64	0.77193	269.289	25.8573	241.133	320.933	27.5556	3.75659	21.9	34.6667
Control	HOR 4666	60	0	60	60	155.556	12.83	133.333	177.778	21.5018	0.88899	20	23.0769	1.55	0.10184	1.41667	1.75	4.66667	0.19245	4.33333	5	992	144.596	714	1200	8.4667	2.04966	4.9	12	8.0667	0.63596	7	9.2	16.5333	2.40993	11.9	20	1.0592	0.22025	0.66667	1.42857	313	28.045	260	355.4	29.1333	3.12481	24.8	35.2
Control	HOR 4667	63.333	3.3333	60	70	266.667	12.83	244.444	288.889	31.8333	2.89156	28	37.5	2.24444	0.09639	2.08333	2.41667	3.19048	0.27077	2.66667	3.57143	1027.5	45.621	945	1102.5	9.0833	0.08333	9	9.25	7.1667	0.54645	6.5	8.25	16.25	0.5	15.75	17.25	0.78979	0.06489	0.7027	0.91667	245.033	13.0276	219.05	259.7	24.5833	2.87233	18.9	28.15
Control	HOR 4669	96.667	3.3333	90	100	388.889	32.075	333.333	444.444	29.7258	1.8423	27.2727	33.3333	3.28333	0.22132	2.9	3.66667	3.38889	0.20031	3	3.66667	1947.56	155.278	1686	2223.33	10.1111	0.74841	8.9333	11.5	9.9889	0.58574	8.8333	10.7333	20.1	1.08064	18.7333	22.2333	0.99659	0.08463	0.89226	1.16418	295.256	19.9156	255.433	315.9	29.9	1.65865	26.6333	32.0333
Control	HOR 4690	100	0	100	100	485.185	13.3539	466.667	511.111	38.1393	1.80453	35.7143	41.6667	4.11111	0.11111	4	4.33333	2.63333	0.12019	2.4	2.8	1924.44	84.027	1816.67	2090	10.5222	0.26966	10	10.9	8.7222	0.6407	8	10	19.2444	0.84027	18.1667	20.9	0.82803	0.04867	0.75	0.91743	234.756	13.2285	208.967	252.767	23.3111	1.0894	21.2	24.8333
Control	HOR 4691	83.333	3.3333	80	90	344.444	11.1111	333.333	366.667	30.9415	2.16963	27.2727	34.7826	2.95	0.08553	2.83333	3.11667	3.26389	0.22864	2.875	3.66667	1260.83	97.983	1102.5	1440	7.1889	1.10157	5	8.5	8.0611	0.93889	7	9.9333	15.25	1.66458	12.25	18	1.16831	0.18358	0.82353	1.45	261.383	8.661	246.5	276.5	25.1278	2.43292	21.5	29.75
Control	HOR 4694	90	0	90	90	337.037	16.1441	311.111	366.667	27.6623	1.25242	25.7143	30	2.67222	0.05472	2.56667	2.75	3.62963	0.16144	3.33333	3.88889	1532	99.292	1395	1725	8.5667	0.2524	8.1667	9.0333	8.4556	0.85469	7.3333	10.1333	17.0222	1.10325	15.5	19.1667	0.98305	0.06995	0.89796	1.12177	222.378	8.7556	208.667	238.667	24.4778	0.86759	22.8	25.7
Control	HOR 4697	100	0	100	100	492.593	14.8148	477.778	522.222	39.1841	2.14707	37.037	43.4783	4.34444	0.12031	4.2	4.58333	2.56667	0.13333	2.3	2.7	2164.44	83.23	2066.67	2330	11.3889	0.48394	10.4333	12	10.2556	0.8486	8.6667	11.5667	21.6444	0.8323	20.6667	23.3	0.90587	0.09208	0.72222	1.00958	255.3	24.4408	211.167	295.567	21.7667	2.16128	17.5	24.5
Control	HOR 4698	73.333	3.3333	70	80	259.259	16.1441	233.333	288.889	26.7383	2.18943	22.8571	30.4348	2.17222	0.09734	2.06667	2.36667	3.79167	0.31682	3.28571	4.375	1228.67	101.756	1025.5	1340.5	8.05	1.05	6.4	10	8.7167	0.26034	8.25	9.15	16.7667	1.30586	14.65	19.15	1.11103	0.10836	0.915	1.28906	253.383	5.213	246	263.45	24.6333	0.84525	23.3	26.2
Control	HOR 4733	93.333	6.6667	80	100	396.296	35.3311	333.333	455.556	31.5546	1.51562	29.4118	34.4828	3.39444	0.27086	2.9	3.83333	3.18333	0.14814	2.9	3.4	1958.44	129.892	1698.67	2090	9.5333	0.31798	8.9667	10.0667	11.4667	0.32375	10.8333	11.9	21	0.11706	20.8667	21.2333	1.2076	0.0727	1.07616	1.32714	351.656	11.4201	331.467	371	33.1889	1.72748	31.2333	36.6333
Control	HOR 4768	63.333	3.3333	60	70	162.963	3.7037	155.556	166.667	21.413	0.47176	20.5882	22.2222	1.53333	0.06736	1.45	1.66667	4.6746	0.10317	4.5	4.85714	740.89	71.182	644	879.67	5.45	0.02887	5.4	5.5	6.2	0.50037	5.3333	7.0667	11.65	0.52924	10.7333	12.5667	1.13671	0.08579	0.98765	1.28485	278.033	15.9007	258.5	309.533	39.4167	2.53072	35.0333	43.8
Control	HOR 4788	80	0	80	80	351.852	18.5185	333.333	388.889	33.2112	2.442	30.7692	38.0952	3.06111	0.13687	2.9	3.33333	3.04167	0.20833	2.625	3.25	1876.44	38.253	1800	1917.33	13.2111	0.116	13	13.4	10.2444	0.37827	9.5	10.7333	23.4556	0.47817	22.5	23.9667	0.77514	0.02357	0.73077	0.81108	280.478	8.9985	269.6	298.333	26.5056	0.78648	24.9333	27.3333
Control	HOR 4838	96.667	3.3333	90	100	385.185	22.5288	344.444	422.222	29.3155	0.97581	28.125	31.25	3.06111	0.18316	2.73333	3.36667	3.41852	0.11043	3.2	3.55556	1937.22	94.743	1755	2073.33	9.1889	0.15674	9	9.5	10.8333	0.48113	10	11.6667	20.0222	0.36835	19.5	20.7333	1.18103	0.06853	1.05263	1.28676	303.911	22.7583	260.5	337.467	25.7333	3.64331	18.4667	29.8333
Control	HOR 4907	63.333	3.3333	60	70	185.185	16.1441	155.556	211.111	23.1302	1.484	21.4286	26.087	1.68889	0.10816	1.48333	1.85	4.35714	0.26334	3.83333	4.66667	1181.44	84.581	1053	1341	9.4278	0.46271	8.9	10.35	9.35	1.37326	7.4	12	18.7778	1.81497	16.4333	22.35	0.98351	0.09839	0.81919	1.15942	261.111	31.5303	225.117	323.95	27.4444	3.00773	23.7333	33.4
Control	HOR 5017	70	10	60	90	314.815	19.5982	277.778	344.444	36.5243	5.2407	28.125	46.1538	2.8	0.16443	2.5	3.06667	2.85185	0.40104	2.16667	3.55556	1767.5	258.584	1461	2281.5	12.6833	0.53411	12.1	13.75	12.55	0.3	12.25	13.15	25.2333	0.47987	24.35	26	0.99372	0.05477	0.89091	1.07787	343.183	38.6634	292.9	419.2	30.5833	2.60486	27	35.65
Control	HOR 5169	80	0	80	80	277.778	16.9725	255.556	311.111	25.938	1.33478	24.2424	28.5714	2.24444	0.131	2.06667	2.5	3.875	0.19094	3.5	4.125	1734.67	114.667	1620	1964	11.35	0.72858	10.5	12.8	10.3333	0.712	9.5	11.75	21.6833	1.43333	20.25	24.55	0.91009	0.01353	0.88372	0.92857	342.217	18.7398	305.6	367.45	31.65	0.45369	30.95	32.5
Control	HOR 5326	73.333	3.3333	70	80	281.481	3.7037	277.778	288.889	28.4693	1.38083	25.8065	30.4348	2.3	0.06939	2.16667	2.4	3.52976	0.17748	3.28571	3.875	1090.83	99.167	892.5	1190	7	0.43301	6.25	7.75	7.875	0.79386	6.5	9.25	14.875	1.22687	12.75	17	1.11952	0.04441	1.04	1.19355	449.058	21.7937	425.15	492.575	59.425	2.84345	54.5	64.35
Control	HOR 5327	70	0	70	70	211.111	23.1296	177.778	255.556	23.5719	1.72151	21.2121	26.9231	1.78333	0.15486	1.56667	2.08333	4.28571	0.29738	3.71429	4.71429	1050	87.5	875	1137.5	7.5	0.52042	6.5	8.25	7.5	0.76376	6	8.5	15	1.25	12.5	16.25	0.99652	0.0519	0.92308	1.09677	251.183	18.8328	215.85	280.15	28.3833	5.0716	18.85	36.15
Control	HOR 5372	83.333	3.3333	80	90	377.778	12.83	355.556	400	34.7893	2.68855	31.0345	40	3.24444	0.09639	3.08333	3.41667	2.90741	0.21357	2.5	3.22222	1805	30.414	1755	1860	12	0.63099	10.8333	13	9.75	0.5422	8.6667	10.3333	21.75	1.14564	19.5	23.25	0.81259	0.01866	0.78846	0.84932	451.806	42.727	375	522.65	43.5278	1.86613	39.8	45.55
Control	HOR 5733	83.333	3.3333	80	90	381.481	13.3539	355.556	400	35.1587	2.44491	32.1429	40	3.17778	0.09686	3	3.33333	2.87037	0.18794	2.5	3.11111	2231.5	155.822	2058.67	2542.5	13.1944	0.52778	12.6667	14.25	13.5222	0.26966	13.0667	14	26.7167	0.7768	25.7333	28.25	1.02661	0.02418	0.98246	1.06579	353.272	21.8208	327.433	396.65	31.1833	1.24436	29.3333	33.55
Control	HOR 5772	86.667	6.6667	80	100	377.778	16.9725	344.444	400	33.169	2.57395	29.4118	38.0952	3.07778	0.12373	2.83333	3.23333	3.05	0.22684	2.625	3.4	2348.11	194.477	2120	2735	12.9611	0.31686	12.3333	13.35	14.1111	0.05556	14	14.1667	27.0722	0.28615	26.5	27.3667	1.09019	0.03008	1.04869	1.14865	344.067	14.4961	318.6	368.8	38.1944	2.50578	33.2	41.05
Control	HOR 5837	56.667	8.8192	40	70	107.407	18.5185	88.889	144.444	19.0305	0.71007	17.6471	20	1.16111	0.22471	0.81667	1.58333	5.26984	0.20265	5	5.66667	1325	248.948	930	1785	12.75	1.01036	11	14.5	10.5	0.28868	10	11	23.25	1.29904	21	25.5	0.83041	0.04357	0.75862	0.90909	421.6	3.8682	414.9	428.3	46.65	0.77942	45.3	48
Control	HOR 5912	63.333	3.3333	60	70	151.852	9.7991	133.333	166.667	20.6723	0.41453	20	21.4286	1.49444	0.07778	1.41667	1.65	4.84127	0.09655	4.66667	5	1545	127.574	1350	1785	12.1667	0.60093	11	13	12.1667	0.44096	11.5	13	24.3333	0.92796	22.5	25.5	1.00284	0.03991	0.92308	1.04545	458.7	30.1364	414.3	516.2	47.7	5.09542	41	57.7
Control	HOR 5940	56.667	3.3333	50	60	111.111	12.83	88.889	133.333	19.2157	0.78431	17.6471	20	1.18889	0.11399	1.06667	1.41667	5.22222	0.22222	5	5.66667	1623.5	96.764	1432.5	1746	13.85	0.14434	13.6	14.1	14.8	0.11547	14.6	15	28.65	0.25981	28.2	29.1	1.06865	0.0028	1.06383	1.07353	343.9	2.1939	340.1	347.7	32.8	0.11547	32.6	33
Control	HOR 6211	90	0	90	90	359.259	16.1441	333.333	388.889	29.4826	1.4238	27.2727	32.1429	3.00556	0.1226	2.86667	3.25	3.40741	0.16144	3.11111	3.66667	2062.5	19.843	2025	2092.5	11.75	0.33679	11.1667	12.3333	11.1667	0.25459	10.6667	11.5	22.9167	0.22048	22.5	23.25	0.95284	0.04521	0.86486	1.01493	326.589	6.8541	318.167	340.167	35.3694	5.06669	29.6667	45.475
Control	HOR 6301	86.667	3.3333	80	90	314.815	25.9259	266.667	355.556	26.8343	1.17813	25	29.0323	2.58333	0.19317	2.23333	2.9	3.74074	0.16144	3.44444	4	1543.22	102.311	1338.67	1650	8.0778	0.64588	6.8333	9	9.6889	0.17882	9.3333	9.9	17.7667	0.51747	16.7333	18.3333	1.21882	0.12128	1.03704	1.44878	377.656	12.6441	362.1	402.7	56.9556	2.16712	53.3	60.8
Control	HOR 6407	96.667	3.3333	90	100	355.556	19.245	322.222	388.889	27.1193	0.72745	26.3158	28.5714	3.02778	0.16842	2.73333	3.31667	3.69259	0.09651	3.5	3.8	2230	136.395	2036.67	2493.33	10.2111	0.47232	9.3667	11	12.8889	1.05993	11	14.6667	23.1	1.39297	20.3667	24.9333	1.26159	0.08352	1.17438	1.42857	340.661	25.9446	290.267	376.567	40.8222	2.47329	36.5	45.0667
Control	HOR 6408	60	0	60	60	188.889	16.9725	166.667	222.222	24.1906	1.56068	22.2222	27.2727	1.57778	0.131	1.4	1.83333	4.16667	0.25459	3.66667	4.5	1188	124.852	978	1410	10.4667	0.92616	8.8	12	9.3333	1.16667	7.5	11.5	19.8	2.08087	16.3	23.5	0.88655	0.0359	0.84906	0.95833	314.183	35.9389	242.5	354.6	36.7806	3.04813	31.4667	42.025
Control	HOR 6557	76.667	3.3333	70	80	237.037	25.9259	188.889	277.778	23.737	1.13965	21.875	25.8065	2.00556	0.13687	1.73333	2.16667	4.23214	0.20124	3.875	4.57143	1449	97.11	1323	1640	8.9	0.92376	7.3	10.5	10	0	10	10	18.9	0.92376	17.3	20.5	1.14861	0.12116	0.95238	1.36986	419.1	68.0289	343.95	554.9	46.15	0.86603	44.65	47.65
Control	HOR 6660	70	0	70	70	285.185	13.3539	266.667	311.111	30.1667	1.61876	28	33.3333	2.52222	0.11399	2.4	2.75	3.33333	0.17169	3	3.57143	1855	43.782	1808.33	1942.5	12.6944	0.79106	11.6667	14.25	13.8056	0.19444	13.5	14.1667	26.5	0.62546	25.8333	27.75	1.09726	0.07879	0.94737	1.21429	378.039	29.7119	330	432.35	42.1056	2.69149	36.9833	46.1
Control	HOR 6661	96.667	3.3333	90	100	385.185	22.5288	344.444	422.222	29.3155	0.97581	28.125	31.25	3.06111	0.18316	2.73333	3.36667	3.41852	0.11043	3.2	3.55556	2158.33	48.505	2085	2250	9.3333	0.41944	8.8333	10.1667	13.0222	0.26966	12.5667	13.5	22.3556	0.51508	21.4	23.1667	1.40044	0.06484	1.27869	1.5	323.456	15.4741	292.667	341.567	32.9889	2.61508	28.1333	37.1
Control	HOR 6694	56.667	3.3333	50	60	137.037	16.1441	111.111	166.667	20.7407	0.74074	20	22.2222	1.3	0.14814	1.08333	1.58333	4.83333	0.16667	4.5	5	1471.67	73.843	1325	1560	14	0.86603	12.5	15.5	12	1.1547	10	14	26	0.28868	25.5	26.5	0.8741	0.13734	0.64516	1.12	376.5	29.6758	325.1	427.9	33.8	2.94449	28.7	38.9
Control	HOR 6815	100	0	100	100	451.852	13.3539	433.333	477.778	34.2095	1.44745	32.2581	37.037	3.61111	0.11111	3.5	3.83333	2.93333	0.12019	2.7	3.1	1613.33	94.536	1466.67	1790	8.0222	0.26966	7.5	8.4	8.1111	0.70929	7.1667	9.5	16.1333	0.94536	14.6667	17.9	1.00843	0.06145	0.93878	1.13095	275.633	6.712	262.733	285.3	38.3111	0.59514	37.6667	39.5
Control	HOR 6924	93.333	3.3333	90	100	418.519	16.1441	388.889	444.444	34.1744	2.49137	31.25	39.1304	3.56111	0.11069	3.36667	3.75	2.95556	0.20164	2.55556	3.2	2355	187.55	2055	2700	11.1667	0.50918	10.1667	11.8333	14	0.82215	12.6667	15.5	25.1667	1.22852	22.8333	27	1.25425	0.05179	1.16901	1.34783	282.106	21.5814	240.067	311.6	27.3	2.48261	22.5	30.8
Control	HOR 7017	56.667	3.3333	50	60	133.333	12.83	111.111	155.556	20.4762	0.47619	20	21.4286	1.24444	0.09639	1.08333	1.41667	4.88889	0.11111	4.66667	5	1310	134.536	1050	1500	10.5	2.3094	6.5	14.5	13	1.32288	11	15.5	23.5	3.61709	17.5	30	1.31725	0.19078	1.06897	1.69231	384.267	26.9229	330.6	414.9	40.5667	1.12002	39.3	42.8
Control	HOR 7026	100	0	100	100	496.296	13.3539	477.778	522.222	39.6589	1.95343	37.037	43.4783	4.27778	0.11111	4.16667	4.5	2.53333	0.12019	2.3	2.7	2527.78	97.341	2333.33	2633.33	12.1111	0.47467	11.1667	12.6667	13.1667	0.50918	12.1667	13.8333	25.2778	0.97341	23.3333	26.3333	1.08734	0.01185	1.06579	1.10667	348.144	29.3419	290.667	387.133	34.7556	4.65373	25.5	40.2333
Control	HOR 7031	66.667	3.3333	60	70	211.111	19.245	177.778	244.444	24.1121	0.90995	23.0769	25.9259	1.78333	0.10929	1.56667	1.91667	4.15873	0.15142	3.85714	4.33333	1466.67	109.138	1320	1680	10.1667	0.67358	9	11.3333	11.8333	0.48113	11	12.6667	22	1.1547	20	24	1.16793	0.03025	1.11765	1.22222	386.433	56.869	287.933	484.933	37.5167	3.45448	31.5333	43.5
Control	HOR 7032	66.667	3.3333	60	70	192.593	22.5288	155.556	233.333	22.7679	1.12349	21.4286	25	1.77222	0.17356	1.48333	2.08333	4.4127	0.20817	4	4.66667	1431.22	55.812	1335	1528.33	10.8889	0.30932	10.5	11.5	10.6167	0.45714	9.7667	11.3333	21.5056	0.54944	20.4333	22.25	0.97659	0.05168	0.91563	1.07937	288.75	41.3443	242.667	371.25	29.05	4.62428	21.3667	37.35
Control	HOR 7033	60	0	60	60	129.63	7.4074	122.222	144.444	19.7998	0.44494	19.3548	20.6897	1.25	0.03469	1.2	1.31667	5.05556	0.11111	4.83333	5.16667	1102.5	47.631	1020	1185	8.2	0.46188	7.4	9	10.175	0.33198	9.6	10.75	18.375	0.79386	17	19.75	1.2442	0.02974	1.19444	1.2973	295	31.812	239.9	350.1	30.05	2.1362	26.35	33.75
Control	HOR 7034	83.333	3.3333	80	90	366.667	12.83	344.444	388.889	33.3651	2.43453	30	38.0952	3.07778	0.09639	2.91667	3.25	3.02778	0.21018	2.625	3.33333	2189.72	177.894	1973.33	2542.5	12.75	0.45896	11.8333	13.25	13.4444	0.78371	12.5	15	26.1944	1.06755	24.6667	28.25	1.05532	0.05473	0.94937	1.13208	355	12.7174	336.833	379.5	34.3889	3.06379	29.8	40.2
Control	HOR 7036	36.667	6.6667	30	50	96.296	9.7991	77.778	111.111	22.1429	1.4869	20	25	0.83889	0.11876	0.66667	1.06667	4.55556	0.29397	4	5	907.5	166.414	705	1237.5	10.75	1.01036	9	12.5	14	0.28868	13.5	14.5	24.75	0.72169	23.5	26	1.33115	0.15399	1.08	1.61111	285.2	5.4848	275.7	294.7	23.8	0.34641	23.2	24.4
Control	HOR 7037	100	0	100	100	474.074	3.7037	466.667	477.778	36.5961	0.44092	35.7143	37.037	4.23333	0.05092	4.16667	4.33333	2.73333	0.03333	2.7	2.8	3084.44	118.904	2900	3306.67	15.7111	0.57778	14.7333	16.7333	15.1333	0.91652	13.3333	16.3333	30.8444	1.18904	29	33.0667	0.96501	0.06283	0.85106	1.06787	382.978	8.9203	367.467	398.367	29.2111	0.78936	27.8667	30.6
Control	HOR 7040	90	0	90	90	403.704	14.8148	388.889	433.333	33.9286	1.78571	32.1429	37.5	3.34444	0.12031	3.2	3.58333	2.96296	0.14815	2.66667	3.11111	2410	110.503	2298	2631	13.2778	0.53066	12.4	14.2333	13.5	0.78764	12.3333	15	26.7778	1.22782	25.5333	29.2333	1.01668	0.04123	0.93434	1.06183	312.289	31.5918	249.6	350.467	31.7556	4.48208	22.8333	36.9667
Control	HOR 7041	86.667	6.6667	80	100	411.111	16.9725	377.778	433.333	37.6887	3.57975	32.2581	44.4444	3.57778	0.12373	3.33333	3.73333	2.7	0.24664	2.25	3.1	2354.44	161.616	2093.33	2650	12.8056	0.36747	12.25	13.5	14.4167	0.58333	13.5	15.5	27.2222	0.89408	26.1667	29	1.12573	0.03029	1.06579	1.16327	396.256	39.9047	327.267	465.5	37.8778	4.08516	30.5333	44.65
Control	HOR 7043	100	0	100	100	444.444	12.83	422.222	466.667	33.4325	1.28968	31.25	35.7143	3.78889	0.10599	3.66667	4	3	0.11547	2.8	3.2	2170	37.908	2116.67	2243.33	12.0222	0.38554	11.3333	12.6667	9.6778	0.59171	8.5	10.3667	21.7	0.37908	21.1667	22.4333	0.80908	0.06988	0.67105	0.89706	279.5	10.5619	259.867	296.067	33.0222	0.4592	32.4667	33.9333
Control	HOR 7044	66.667	3.3333	60	70	114.815	7.4074	100	122.222	18.4253	0.53545	17.5	19.3548	1.27222	0.02222	1.25	1.31667	5.43651	0.15813	5.16667	5.71429	1265.83	147.227	980	1470	9.25	1.58771	6.5	12	10	1.44338	7.5	12.5	19.25	3.03109	14	24.5	1.0922	0.03286	1.04167	1.15385	301	12.7594	278.9	323.1	32.65	4.01258	25.7	39.6
Control	HOR 7045	100	0	100	100	392.593	14.8148	377.778	422.222	28.9352	1.15741	27.7778	31.25	3.00556	0.08184	2.9	3.16667	3.46667	0.13333	3.2	3.6	2014.44	40.43	1943.33	2083.33	8.6111	0.11111	8.5	8.8333	11.5333	0.31505	10.9333	12	20.1444	0.4043	19.4333	20.8333	1.3391	0.02673	1.28627	1.37255	239.189	2.5677	234.233	242.833	24.3444	1.40901	22.2	27
Control	HOR 7047	90	5.7735	80	100	333.333	25.66	288.889	377.778	27.2391	0.32119	26.6667	27.7778	2.61667	0.23154	2.23333	3.03333	3.67222	0.04339	3.6	3.75	1606.11	268.398	1093.33	2000	8.6667	1.01835	6.6667	10	8.9444	0.97341	7	10	17.6111	1.98684	13.6667	20	1.03452	0.01729	1	1.05357	216.4	6.0952	204.333	223.933	25.0444	3.38681	20.5	31.6667
Control	HOR 7048	93.333	6.6667	80	100	333.333	40.0617	255.556	388.889	26.3765	1.25005	24.2424	28.5714	2.61667	0.28691	2.06667	3.03333	3.80833	0.18047	3.5	4.125	1913.33	143.656	1626.67	2073.33	10.6889	0.32565	10.0667	11.1667	9.8	0.34048	9.1667	10.3333	20.4889	0.12373	20.3333	20.7333	0.92041	0.05944	0.8209	1.02649	296.8	11.0641	277.233	315.533	26.5889	1.75608	24.0667	29.9667
Control	HOR 7049	80	0	80	80	240.741	13.3539	222.222	266.667	23.3598	0.84034	22.2222	25	2.06111	0.1148	1.9	2.28333	4.29167	0.15023	4	4.5	1230.67	64.116	1125.33	1346.67	7.0222	0.75678	6	8.5	8.3611	0.50537	7.5	9.25	15.3833	0.80145	14.0667	16.8333	1.2214	0.1668	0.98039	1.54167	218.339	7.6962	207.1	233.067	24.25	2.34361	21	28.8
Control	HOR 7051	93.333	6.6667	80	100	359.259	36.4773	288.889	411.111	28.2492	1.07586	26.6667	30.303	3.08333	0.27097	2.56667	3.48333	3.55	0.13229	3.3	3.75	1956.22	256.811	1472	2346.67	9.5944	0.55397	8.5667	10.4667	11.1944	0.94076	9.8333	13	20.7889	1.46974	18.4	23.4667	1.16415	0.04108	1.10256	1.24204	377.206	17.8691	352.85	412.033	38.0111	3.00495	33.1	43.4667
Control	HOR 7056	96.667	3.3333	90	100	388.889	32.075	333.333	444.444	29.7258	1.8423	27.2727	33.3333	3.28333	0.22132	2.9	3.66667	3.38889	0.20031	3	3.66667	2252.78	182.215	1983.33	2600	11.9	0.53989	11	12.8667	11.4333	1.32035	8.8333	13.1333	23.3333	1.82828	19.8333	26	0.95534	0.07641	0.80303	1.04225	309.456	31.8621	257.8	367.6	30.1444	2.24708	26.7	34.3667
Control	HOR 7071	100	0	100	100	459.259	14.8148	444.444	488.889	35.0427	1.7094	33.3333	38.4615	3.84444	0.12031	3.7	4.08333	2.86667	0.13333	2.6	3	2388.89	187.659	2066.67	2716.67	12.3333	1.5486	9.3333	14.5	11.5556	0.58794	10.6667	12.6667	23.8889	1.87659	20.6667	27.1667	0.96599	0.12549	0.81013	1.21429	316.356	21.0029	289.4	357.733	34.1667	2.3346	30.3	38.3667
Control	HOR 7076	100	0	100	100	533.333	12.83	511.111	555.556	45.7071	2.40894	41.6667	50	4.80556	0.10015	4.66667	5	2.2	0.11547	2	2.4	2842.22	110.375	2640	3020	14.8111	0.61594	13.7333	15.8667	13.6111	0.49379	12.6667	14.3333	28.4222	1.10375	26.4	30.2	0.91943	0.00856	0.90336	0.93258	381.133	17.1597	347.733	404.667	33.7	2.48283	28.9667	37.3667
Control	HOR 7077	56.667	6.6667	50	70	144.444	12.83	122.222	166.667	21.3829	0.67588	20.5882	22.7273	1.38333	0.13333	1.25	1.65	4.68571	0.14381	4.4	4.85714	1368.5	161.058	1200	1690.5	10.4	0.05774	10.3	10.5	13.75	0.14434	13.5	14	24.15	0.0866	24	24.3	1.32235	0.02122	1.28571	1.35922	307.5	2.829	302.6	312.4	34.05	2.33827	30	38.1
Control	HOR 7078	93.333	3.3333	90	100	425.926	13.3539	400	444.444	34.9073	2.13427	32.2581	39.1304	3.51111	0.09686	3.33333	3.66667	2.88519	0.16732	2.55556	3.1	1766.33	224.463	1449	2200	9.2556	0.67668	7.9333	10.1667	9.5556	1.148	8.1667	11.8333	18.8111	1.71986	16.1	22	1.02997	0.07719	0.89655	1.16393	222.222	23.2022	195.167	268.4	27.0444	1.80425	24.7333	30.6
Control	HOR 7086	90	0	90	90	359.259	16.1441	333.333	388.889	29.4826	1.4238	27.2727	32.1429	3.00556	0.1226	2.86667	3.25	3.40741	0.16144	3.11111	3.66667	2500	155	2205	2730	12.5	1.22852	10.1667	14.3333	15.2778	0.49379	14.3333	16	27.7778	1.72222	24.5	30.3333	1.23947	0.08796	1.11628	1.40984	263.322	26.1768	236.3	315.667	30.6333	2.49466	26.8333	35.3333
Control	HOR 7087	73.333	3.3333	70	80	318.519	9.7991	300	333.333	32.7633	2.13502	29.6296	36.8421	2.72778	0.08184	2.58333	2.86667	3.07738	0.19352	2.71429	3.375	1660.89	46.89	1613.33	1754.67	11.0444	0.68889	9.6667	11.7333	11.7222	0.84071	10.5	13.3333	22.7667	1.42244	20.1667	25.0667	1.06283	0.05058	0.96591	1.13636	259.378	6.704	249.733	272.267	34.7556	0.31289	34.3333	35.3667
Control	HOR 7092	73.333	3.3333	70	80	248.148	20.6213	222.222	288.889	25.8857	2.41177	22.2222	30.4348	2.00556	0.1226	1.86667	2.25	3.92857	0.35235	3.28571	4.5	1686.67	185.025	1318.33	1901.67	11.5	1.05848	9.6667	13.3333	11.5	1.34715	9.1667	13.8333	23	2.40563	18.8333	27.1667	0.99526	0.02587	0.94828	1.0375	260.633	27.4626	213.067	308.2	31.5	3.98372	24.6	38.4
Control	HOR 7094	100	0	100	100	474.074	13.3539	455.556	500	36.7323	1.67206	34.4828	40	3.94444	0.11111	3.83333	4.16667	2.73333	0.12019	2.5	2.9	2633.33	100.167	2523.33	2833.33	12.2222	0.4138	11.4333	12.8333	14.1111	0.7718	12.8333	15.5	26.3333	1.00167	25.2333	28.3333	1.15574	0.06059	1.03495	1.22449	277.856	18.7449	248.233	312.567	29.7556	2.0267	25.9	32.7667
Control	HOR 7106	96.667	3.3333	90	100	377.778	12.83	355.556	400	28.9207	1.38412	26.3158	31.0345	3.41111	0.131	3.23333	3.66667	3.47407	0.17085	3.22222	3.8	2598.89	290.634	2040	3016.67	12.4111	0.62549	11.3333	13.5	14.3333	1.57527	11.3333	16.6667	26.7444	2.18973	22.6667	30.1667	1.14808	0.07439	1	1.23457	294.856	26.0971	252.433	342.4	36.2222	4.75318	27.4	43.7
Control	HOR 7107	96.667	3.3333	90	100	314.815	14.8148	300	344.444	24.6323	0.71268	23.2558	25.641	2.63333	0.15123	2.4	2.91667	4.06667	0.12019	3.9	4.3	1690.33	84.803	1521	1783.33	7.5	0.16667	7.1667	7.6667	9.9667	0.1262	9.7333	10.1667	17.4667	0.28739	16.9	17.8333	1.32952	0.01562	1.30435	1.35814	230.8	26.2241	203.5	283.233	28.1889	0.37532	27.7333	28.9333
Control	HOR 7111	60	0	60	60	203.704	9.7991	188.889	222.222	25.4242	0.96828	24	27.2727	1.88889	0.08941	1.78333	2.06667	3.94444	0.14699	3.66667	4.16667	1252.5	38.971	1185	1320	10.75	0.28868	10.25	11.25	10.125	0.93819	8.5	11.75	20.875	0.64952	19.75	22	0.94792	0.11285	0.75556	1.14634	291.825	9.4541	275.45	308.2	28.95	0.89489	27.4	30.5
Control	HOR 7112	96.667	3.3333	90	100	433.333	23.1296	400	477.778	33.8735	1.69226	31.25	37.037	3.66111	0.18417	3.36667	4	2.96667	0.1453	2.7	3.2	2384.44	233.018	1920	2650	12.3889	0.82962	10.8333	13.6667	12.1667	0.83887	10.5	13.1667	24.5556	1.62256	21.3333	26.5	0.98258	0.02976	0.93902	1.03947	349.467	24.7905	315.1	397.6	32.5556	2.6422	27.3333	35.8667
Control	HOR 7113	90	0	90	90	385.185	13.3539	366.667	411.111	31.8833	1.39831	30	34.6154	3.44444	0.10379	3.31667	3.65	3.14815	0.13354	2.88889	3.33333	2865	130.12	2632.5	3082.5	15.4167	0.98249	13.5	16.75	16.4167	0.54645	15.75	17.5	31.8333	1.44578	29.25	34.25	1.07048	0.0498	1	1.16667	419.783	14.5994	396.15	446.45	38.9667	2.14288	36.7	43.25
Control	HOR 7114	86.667	3.3333	80	90	300	29.3972	244.444	344.444	25.7896	1.32717	23.5294	28.125	2.61667	0.20839	2.23333	2.95	3.89815	0.20052	3.55556	4.25	1995.94	238.954	1645.33	2452.5	11.3278	0.97659	10.0667	13.25	11.6111	1.19541	10.3333	14	22.9389	2.15918	20.5667	27.25	1.0228	0.02731	0.96875	1.0566	291.083	5.1759	281.367	299.033	30.1	0.18359	29.9	30.4667
Control	HOR 7121	100	0	100	100	518.519	13.3539	500	544.444	43.0952	2.31251	40	47.619	4.61111	0.11111	4.5	4.83333	2.33333	0.12019	2.1	2.5	2450	97.658	2300	2633.33	11.2222	0.65499	10.3333	12.5	13.2778	0.33793	12.6667	13.8333	24.5	0.97658	23	26.3333	1.18775	0.04057	1.10667	1.23077	307.878	2.3656	304.1	312.233	28.8778	1.12749	26.8667	30.7667
Control	HOR 7129	83.333	3.3333	80	90	355.556	12.83	333.333	377.778	32.055	2.21188	29.0323	36.3636	2.91111	0.09639	2.75	3.08333	3.14815	0.20684	2.75	3.44444	2180.56	90.228	2053.33	2355	12.5	0	12.5	12.5	13.6667	0.28868	13.1667	14.1667	26.1667	0.28868	25.6667	26.6667	1.09333	0.02309	1.05333	1.13333	337.183	3.8394	330.533	343.833	34.9833	1.08734	33.1	36.8667
Control	HOR 7130	83.333	3.3333	80	90	351.852	14.8148	322.222	366.667	31.4707	1.65938	29.6296	34.7826	3.02222	0.09876	2.83333	3.16667	3.19444	0.16017	2.875	3.375	1562.5	96.2	1373.33	1687.5	9.4167	0.33679	8.8333	10	9.3333	0.57735	8.3333	10.3333	18.75	0.91414	17.1667	20.3333	0.98929	0.02598	0.9434	1.03333	285.15	6.091	274.6	295.7	32.4	0.34641	31.8	33
Control	HOR 7131	86.667	3.3333	80	90	318.519	26.7078	266.667	355.556	27.1017	1.16715	25	29.0323	2.60556	0.19961	2.23333	2.91667	3.7037	0.16144	3.44444	4	1448.67	149.114	1280	1746	8	0.67358	7.1667	9.3333	8.6889	0.74693	7.5	10.0667	16.6889	1.40914	14.6667	19.4	1.08614	0.02535	1.04651	1.13333	351.067	19.6648	314.967	382.633	37.0111	2.3627	33.3	41.4
Control	HOR 7136	80	0	80	80	292.593	16.1441	266.667	322.222	27.0988	1.35381	25	29.6296	2.33889	0.05472	2.23333	2.41667	3.70833	0.18162	3.375	4	2086.67	26.943	2040	2133.33	13.3333	0	13.3333	13.3333	12.75	0.33679	12.1667	13.3333	26.0833	0.33679	25.5	26.6667	0.95625	0.02526	0.9125	1	362.733	0.789	361.367	364.1	27.9667	0.7698	26.6333	29.3
Control	HOR 7138	80	0	80	80	259.259	16.1441	233.333	288.889	24.5887	1.11326	22.8571	26.6667	2.25	0.12285	2.06667	2.48333	4.08333	0.18162	3.75	4.375	1480	76.98	1346.67	1613.33	9.6667	0.48113	8.8333	10.5	8.8333	0.48113	8	9.6667	18.5	0.96225	16.8333	20.1667	0.91336	0.00433	0.90566	0.92063	240.283	4.3397	232.767	247.8	27.7667	0.46188	26.9667	28.5667
Control	HOR 7148	90	0	90	90	277.778	19.245	244.444	311.111	23.7832	1.08743	21.9512	25.7143	2.42778	0.12705	2.23333	2.66667	4.22222	0.19245	3.88889	4.55556	1792.5	194.856	1455	2130	9.75	0.72169	8.5	11	10.1667	1.44338	7.6667	12.6667	19.9167	2.16506	16.1667	23.6667	1.03207	0.07224	0.90196	1.15152	231.45	0.4715	230.633	232.267	24.7	1.7513	21.6667	27.7333
Control	HOR 7150	100	0	100	100	507.407	13.3539	488.889	533.333	41.3054	2.1216	38.4615	45.4545	4.44444	0.11111	4.33333	4.66667	2.43333	0.12019	2.2	2.6	2286.67	98.376	2110	2450	12.3667	0.71828	10.9333	13.1667	10.5	0.41944	10	11.3333	22.8667	0.98376	21.1	24.5	0.85329	0.04653	0.76923	0.92988	302.467	27.882	249.233	343.467	23	2.04206	19.1	26
Control	HOR 7151	80	0	80	80	311.111	23.1296	277.778	355.556	28.9087	2.27121	25.8065	33.3333	2.61667	0.15486	2.4	2.91667	3.5	0.26021	3	3.875	1796	17.705	1765.33	1826.67	11.4167	0.24056	11	11.8333	11.0333	0.01925	11	11.0667	22.45	0.22132	22.0667	22.8333	0.96735	0.02208	0.92958	1.00606	308.033	25.9808	263.033	353.033	24.45	2.93486	19.3667	29.5333
Control	HOR 7152	86.667	3.3333	80	90	177.778	12.83	155.556	200	19.3989	0.30199	19.0476	20	1.77222	0.10816	1.56667	1.93333	5.15741	0.07911	5	5.25	1466.11	92.728	1353.33	1650	7.0833	0.24056	6.6667	7.5	9.8333	0.57735	8.8333	10.8333	16.9167	0.81791	15.5	18.3333	1.38589	0.0345	1.325	1.44444	241.867	11.6047	221.767	261.967	26.1	0.48113	25.2667	26.9333
Control	HOR 7153	100	0	100	100	474.074	13.3539	455.556	500	36.7323	1.67206	34.4828	40	3.94444	0.11111	3.83333	4.16667	2.73333	0.12019	2.5	2.9	2185.56	48.927	2133.33	2283.33	12.2778	0.47467	11.3333	12.8333	9.5778	0.45596	8.6667	10.0667	21.8556	0.48927	21.3333	22.8333	0.78389	0.05894	0.68421	0.88824	296.311	31.6773	236.233	343.767	24.8667	2.01687	21.1	28
Control	HOR 7154	100	0	100	100	440.741	13.3539	422.222	466.667	33.0741	1.35178	31.25	35.7143	3.44444	0.11111	3.33333	3.66667	3.03333	0.12019	2.8	3.2	2152.78	178.492	1816.67	2425	11.2778	0.56383	10.1667	12	10.25	1.23322	8	12.25	21.5278	1.78492	18.1667	24.25	0.90257	0.06755	0.78689	1.02083	270.083	23.5895	231.867	313.15	21.5778	1.9115	17.9333	24.4
Control	HOR 7155	60	0	60	60	196.296	13.3539	177.778	222.222	24.7832	1.27296	23.0769	27.2727	1.71667	0.11097	1.56667	1.93333	4.05556	0.20031	3.66667	4.33333	840	43.301	765	915	6.75	0.43301	6	7.5	7.25	0.28868	6.75	7.75	14	0.72169	12.75	15.25	1.07747	0.02652	1.03333	1.125	223.65	37.2102	159.2	288.1	23.525	1.89082	20.25	26.8
Control	HOR 7156	100	0	100	100	477.778	16.9725	455.556	511.111	37.2879	2.21806	34.4828	41.6667	4.16111	0.12778	4.03333	4.41667	2.7	0.15275	2.4	2.9	2496.67	121.762	2366.67	2740	12.4111	0.57778	11.8333	13.5667	12.5556	0.6407	11.8333	13.8333	24.9667	1.21762	23.6667	27.4	1.01125	0.00585	1	1.01966	306.478	13.4594	291.933	333.367	24.7778	1.03321	23.5667	26.8333
Control	HOR 7163	83.333	3.3333	80	90	381.481	13.3539	355.556	400	35.1587	2.44491	32.1429	40	3.17778	0.09686	3	3.33333	2.87037	0.18794	2.5	3.11111	1794.22	93.207	1688	1980	9.5667	0.26034	9.1	10	11.9444	0.24216	11.5	12.3333	21.5111	0.2627	21.1	22	1.25108	0.05212	1.19792	1.35531	300.883	22.4908	269.7	344.55	26.9611	2.23172	23.3667	31.05
Control	HOR 7167	93.333	3.3333	90	100	411.111	12.83	388.889	433.333	33.3153	2.15871	30.303	37.5	3.41111	0.09639	3.25	3.58333	3.02593	0.18772	2.66667	3.3	1667.22	69.857	1590	1806.67	9.1667	0.28868	8.6667	9.6667	8.6889	0.35294	8	9.1667	17.8556	0.116	17.6667	18.0667	0.95206	0.06709	0.82759	1.05769	243	6.1479	230.733	249.867	22.7	1.01671	20.6667	23.7333
Control	HOR 7168	76.667	3.3333	70	80	196.296	37.5885	122.222	244.444	21.3909	1.53212	18.4211	23.5294	1.7	0.1946	1.31667	1.95	4.72619	0.35853	4.25	5.42857	990.28	44.577	904.17	1053.33	6.0833	0.04811	6	6.1667	6.8333	0.19245	6.5	7.1667	12.9167	0.14434	12.6667	13.1667	1.12393	0.04053	1.05405	1.19444	201.378	18.0995	166.767	227.867	28	0.67358	26.8333	29.1667
Control	HOR 9489	100	0	100	100	455.556	16.9725	433.333	488.889	34.6843	1.91395	32.2581	38.4615	3.91111	0.131	3.73333	4.16667	2.9	0.15275	2.6	3.1	2416.67	86.603	2266.67	2566.67	11.3333	0.3849	10.6667	12	12.8333	0.48113	12	13.6667	24.1667	0.86603	22.6667	25.6667	1.13208	0.00401	1.125	1.13889	335	14.3375	310.167	359.833	34.1167	0.20207	33.7667	34.4667
Control	HOR 9548	93.333	3.3333	90	100	433.333	12.83	411.111	455.556	35.9275	2.58207	32.2581	40.9091	3.66667	0.09623	3.5	3.83333	2.81111	0.1932	2.44444	3.1	1859.33	150.255	1626	2140	8.3889	0.39643	7.6667	9.0333	11.4778	0.57553	10.4	12.3667	19.8667	0.97144	18.0667	21.4	1.36783	0.00621	1.35652	1.37795	249.933	15.0794	230	279.5	24.7333	1.62287	22.5333	27.9
Control	HOR 9563	96.667	3.3333	90	100	470.37	16.1441	444.444	500	38.2816	1.30796	35.7143	40	4.18889	0.14476	3.95	4.45	2.61852	0.09215	2.5	2.8	1809.39	109.594	1651.5	2020	9.15	0.25513	8.6667	9.5333	9.5556	0.55855	8.9	10.6667	18.7056	0.78069	17.5667	20.2	1.0432	0.03984	0.98378	1.11888	208.067	10.7105	195	229.3	21.0889	0.63518	19.8667	22
Control	HOR 9577	96.667	3.3333	90	100	400	12.83	377.778	422.222	30.5654	0.58017	29.4118	31.25	3.16111	0.07222	3.03333	3.28333	3.27407	0.06329	3.2	3.4	2145	132.94	1883.33	2316.67	9.8889	0.69611	8.5	10.6667	12.3889	1.11527	10.3333	14.1667	22.2778	1.78816	18.8333	24.8333	1.25005	0.03913	1.20635	1.32813	285.789	29.0101	233.367	333.533	28.2667	2.21535	23.9333	31.2333
Control	HOR 980	100	0	100	100	429.63	13.3539	411.111	455.556	32.0119	1.2653	30.303	34.4828	3.27778	0.11111	3.16667	3.5	3.13333	0.12019	2.9	3.3	2698.89	17.882	2673.33	2733.33	14.2444	0.17882	13.9	14.5	12.7444	0.17882	12.4	13	26.9889	0.17882	26.7333	27.3333	0.89514	0.02053	0.85517	0.92326	290.644	13.9259	272.433	318	28.3556	1.67557	26.5	31.7
Control	HOR 9878	93.333	3.3333	90	100	414.815	13.3539	388.889	433.333	33.631	1.95162	31.25	37.5	3.34444	0.09686	3.16667	3.5	2.99259	0.16497	2.66667	3.2	2288.11	58.073	2190	2391	11.4667	0.31505	11	12.0667	13.1111	0.87312	11.5	14.5	24.5778	1.08463	22.8333	26.5667	1.14283	0.06413	1.01471	1.21212	384.311	10.3314	371.967	404.833	41.5333	1.65059	39.0667	44.6667
Overall control		87.772	0.5495	30	100	370.887	4.3827	77.778	555.556	32.1286	0.2788	17.5	50	3.1707	0.03752	0.66667	5	3.27049	0.03039	2	5.71429	1880.99	20.559	644	3306.67	10.2267	0.09121	4.0667	17.5	11.1004	0.0977	4	18	21.3271	0.17114	8.3333	35.5	1.10636	0.00867	0.61538	1.83333	291.004	2.6964	159.2	554.9	30.0098	0.32291	14.1	64.35
Salinity	BCC 1344	60	17.3205	30	90	140.741	37.037	66.667	177.778	20.742	1.19306	19.1489	23.0769	1.32222	0.38216	0.56667	1.8	4.85185	0.26708	4.33333	5.22222	633.67	178.113	325	942	4.6556	0.131	4.4	4.8333	5.9667	0.06939	5.8333	6.0667	10.6222	0.10943	10.4667	10.8333	1.28419	0.04737	1.23239	1.37879	176.1	22.779	140.933	218.767	31.2	0.0192	31.1667	31.233
Salinity	BCC 472	80	15.2753	50	100	225.926	51.8519	122.222	277.778	22.2466	0.82307	20.8333	23.6842	1.91111	0.42233	1.06667	2.35	4.50741	0.16683	4.22222	4.8	1205.22	259.432	686.67	1480	7.1778	0.46121	6.7	8.1	7.7	0.35119	7	8.1	14.8778	0.6843	13.7333	16.1	1.07874	0.06681	0.98765	1.20896	201.433	11.472	188.367	224.3	31.1	0.0192	31.0667	31.133
Salinity	BCC 683	76.667	8.8192	60	90	233.333	33.3333	166.667	266.667	23.433	0.82141	22.2222	25	1.94444	0.27239	1.4	2.23333	4.27778	0.14699	4	4.5	1325.11	120.916	1086	1476	7.8889	0.27035	7.4	8.3333	9.5	0.34694	9	10.1667	17.3889	0.51002	16.4	18.1	1.20591	0.04691	1.12	1.28151	207.722	8.783	190.967	220.667	31	0.0192	30.9667	31.033
Salinity	BCC 710	76.667	8.8192	60	90	248.148	41.2427	166.667	300	24.3429	1.08559	22.2222	25.8065	2	0.31225	1.4	2.45	4.125	0.19094	3.875	4.5	1425	233.544	1038	1845	8.5778	0.47778	7.9	9.5	9.8222	0.5967	9.0667	11	18.4	1.0504	17.3	20.5	1.14526	0.03008	1.088	1.18987	224.8	14.534	205.6	253.3	41.2056	5.1695	30.8667	46.4
Salinity	BCC 741	63.333	6.6667	50	70	192.593	35.3311	122.222	233.333	23.3238	1.26983	20.8333	25	1.58889	0.26393	1.06667	1.91667	4.31429	0.24633	4	4.8	1147.5	87.571	975	1260	8.6111	0.45474	8	9.5	9.6389	0.21695	9.25	10	18.25	0.66144	17.25	19.5	1.12296	0.03518	1.05263	1.16	286.1	30.316	227.4	328.6	41.0722	5.1528	30.7667	46.25
Salinity	BCC 747	80	10	60	90	266.667	50.1028	166.667	322.222	24.8024	1.30842	22.2222	26.4706	2.2	0.40185	1.4	2.66667	4.05556	0.22453	3.77778	4.5	1604	208	1236	1956	10.2556	0.17882	10	10.6	9.8556	1.03214	8	11.5667	20.1111	1.10509	18	21.7333	0.96037	0.09786	0.8	1.1377	262.833	28.214	209	304.4	30.7	0.0192	30.6667	30.733
Salinity	BCC 763	70	17.3205	40	100	185.185	42.7132	100	233.333	21.8662	1.15098	20.4082	24.1379	1.63889	0.37839	0.9	2.15	4.59762	0.23147	4.14286	4.9	1071.78	266.137	666.67	1573.33	7.8333	0.26458	7.4333	8.3333	7.6111	0.56383	6.5	8.3333	15.4444	0.80216	13.9333	16.6667	0.96964	0.04863	0.87444	1.03448	200.889	3.213	195.1	206.2	30.6	0.0192	30.5667	30.633
Salinity	BCC 766	63.333	6.6667	50	70	211.111	27.9623	155.556	244.444	24.9118	0.61254	23.8095	25.9259	1.7	0.23649	1.23333	2	4.01905	0.09943	3.85714	4.2	988.33	186.031	620	1218	6.7389	0.6979	5.4	7.75	8.5611	0.96802	7	10.3333	15.3	1.49778	12.4	17.4	1.27866	0.11144	1.07742	1.46226	237.367	27.542	207.8	292.4	40.6722	5.1028	30.4667	45.8
Salinity	BCC 778	83.333	12.0185	60	100	277.778	55.9247	166.667	344.444	24.7779	1.30011	22.2222	26.4706	2.27778	0.44735	1.4	2.86667	4.05926	0.22318	3.77778	4.5	1418.33	239.571	962	1773	7.7444	0.65837	6.8667	9.0333	9.2333	0.72444	8.3333	10.6667	16.9778	1.38221	15.2	19.7	1.19359	0.01013	1.18081	1.21359	186.067	13.964	163.5	211.6	30.4	0.0192	30.3667	30.433
Salinity	HOR 10166	56.667	8.8192	40	70	185.185	45.5119	100	255.556	24.3252	1.72791	21.0526	26.9231	1.47222	0.31304	0.91667	2	4.15476	0.30884	3.71429	4.75	170	26.458	120	210	0.5833	0.04811	0.5	0.6667	2.4167	0.04811	2.3333	2.5	3	0	3	3	4.21429	0.43448	3.5	5	130.867	1.347	128.533	133.2	43.5333	3.1754	38.0333	49.033
Salinity	HOR 10255	63.333	16.6667	30	80	181.481	36.4773	111.111	233.333	23.7275	1.84757	21.0526	27.2727	1.57778	0.30159	1	2.01667	4.26389	0.31763	3.66667	4.75	980	283.784	420	1340	6.9167	0.46398	6	7.5	8.25	0.52042	7.5	9.25	15.1667	0.82074	14	16.75	1.20038	0.08783	1.03448	1.33333	245.672	14.218	229.367	274	48.2889	1.4614	45.3667	49.8
Salinity	HOR 10273	66.667	13.3333	40	80	181.481	47.2857	88.889	244.444	21.717	1.01997	20	23.5294	1.56667	0.36056	0.86667	2.06667	4.625	0.21651	4.25	5	951.56	229.093	510.67	1280	7.1333	0.69148	6.2667	8.5	6.8889	0.30932	6.5	7.5	14.0222	1.0008	12.7667	16	0.97487	0.04718	0.88235	1.03723	220.361	31.944	167.417	277.8	43.4278	6.3104	33.7833	55.3
Salinity	HOR 10274	73.333	12.0185	50	90	203.704	40.7407	122.222	244.444	22.1047	0.78206	20.8333	23.5294	1.74444	0.33903	1.06667	2.1	4.53519	0.1591	4.25	4.8	625.33	73.01	487.5	736	3.9	0.20817	3.5	4.2	4.8333	0.58333	3.75	5.75	8.7333	0.75847	7.25	9.75	1.23313	0.10781	1.07143	1.4375	273.25	9.038	263.4	291.3	61.1167	2.7872	56.2	65.85
Salinity	HOR 10281	93.333	6.6667	80	100	381.481	40.7407	300	422.222	30.0287	1.22126	27.5862	31.25	3.05	0.32589	2.4	3.41667	3.34167	0.14167	3.2	3.625	1326.67	90	1146.67	1416.67	6.3333	0.16667	6	6.5	7.8889	0.22222	7.6667	8.3333	14.2222	0.05556	14.1667	14.3333	1.24929	0.0698	1.17949	1.38889	304.233	23.567	257.667	333.833	47.5778	1.5835	44.5667	49.933
Salinity	HOR 10302	66.667	13.3333	40	80	192.593	47.2857	100	255.556	22.5058	0.93166	21.0526	24.2424	1.63333	0.37676	0.9	2.15	4.45833	0.18162	4.125	4.75	796.67	208.513	390	1080	5.75	0.62915	5	7	5.8333	0.54645	4.75	6.5	11.5833	1.08333	9.75	13.5	1.02302	0.08396	0.92857	1.19048	220.8	16.446	189.1	244.25	45.5167	4.5839	38.85	54.3
Salinity	HOR 10538	76.667	6.6667	70	90	259.259	9.7991	244.444	277.778	25.5111	0.95771	23.6842	26.9231	2.12222	0.11235	1.95	2.33333	3.93122	0.15123	3.71429	4.22222	745.22	33.085	700	809.67	4.6278	0.38972	3.9	5.2333	5.25	0.62546	4.1667	6.3333	9.8778	1.01221	8.0667	11.5667	1.12794	0.04248	1.06838	1.21019	163.061	14.263	145.733	191.35	34.3278	2.0532	31.6	38.35
Salinity	HOR 10543	93.333	3.3333	90	100	329.63	3.7037	322.222	333.333	26.2478	0.66547	25	27.2727	2.67778	0.04006	2.6	2.73333	3.81481	0.09799	3.66667	4	1515.56	275.137	975	1875	7.4111	1.97918	3.8333	10.6667	8.8	0.93946	7	10.1667	16.2111	2.91137	10.8333	20.8333	1.32439	0.2603	0.95313	1.82609	230.9	12.527	214.233	255.433	40.7556	3.372	36.4333	47.4
Salinity	HOR 10701	100	0	100	100	477.778	11.1111	455.556	488.889	37.1353	1.32626	34.4828	38.4615	3.91667	0.12729	3.66667	4.08333	2.7	0.1	2.6	2.9	1608.33	46.855	1523.33	1685	7.1389	0.40189	6.35	7.6667	8.9444	0.80123	7.8333	10.5	16.0833	0.46855	15.2333	16.85	1.2736	0.19052	1.05856	1.65354	146.05	11.751	125.1	165.75	28.1889	2.414	25.4333	33
Salinity	HOR 10714	83.333	6.6667	70	90	285.185	31.6445	222.222	322.222	25.4409	0.68711	24.1379	26.4706	2.31111	0.20913	1.9	2.58333	3.93651	0.10805	3.77778	4.14286	1116.89	95.085	998.67	1305	5.9222	0.39503	5.1667	6.5	7.5444	0.54103	6.4667	8.1667	13.4667	0.91914	11.6333	14.5	1.27373	0.03309	1.23077	1.3388	169.589	14.571	141.467	190.267	34.6556	2.68	29.3333	37.867
Salinity	HOR 10860	93.333	3.3333	90	100	396.296	20.6213	355.556	422.222	31.6325	1.62302	29.0323	34.6154	3.27222	0.19961	2.9	3.58333	3.17778	0.16076	2.88889	3.44444	1823.89	60.586	1710	1916.67	8.5	0.50918	7.8333	9.5	11.0556	0.05556	11	11.1667	19.5556	0.47467	19	20.5	1.31012	0.07942	1.15789	1.42553	238.65	18.371	205.9	269.45	36.8	2.1043	34.4667	41
Salinity	HOR 10873	70	5.7735	60	80	196.296	22.5288	155.556	233.333	22.2888	0.43745	21.4286	22.8571	1.71111	0.22305	1.3	2.06667	4.49008	0.08964	4.375	4.66667	807	187.08	595	1180	5.45	0.95438	4	7.25	5.8889	0.87312	4.5	7.5	11.3389	1.82676	8.5	14.75	1.0902	0.02814	1.03448	1.125	171.683	26.119	134.5	222.05	37.6611	3.1551	33.5	43.85
Salinity	HOR 11063	83.333	3.3333	80	90	285.185	26.7078	233.333	322.222	25.638	1.42723	22.8571	27.5862	2.31111	0.14979	2.06667	2.58333	3.92593	0.22883	3.625	4.375	1397.22	55.913	1293.33	1485	9.3333	0.48113	8.5	10.1667	7.4444	0.33793	6.8333	8	16.7778	0.45474	16.1667	17.6667	0.80367	0.06877	0.73214	0.94118	266.394	19.549	242.45	305.133	37.6167	1.9258	35.1	41.4
Salinity	HOR 11234	96.667	3.3333	90	100	425.926	9.7991	411.111	444.444	33.2121	1.64569	30.303	36	3.58889	0.12814	3.4	3.83333	3.02593	0.15131	2.77778	3.3	1907.22	116.589	1723.33	2123.33	9.2111	0.77132	7.7333	10.3333	10.5556	0.62608	9.5	11.6667	19.7667	1.27192	17.2333	21.2333	1.1547	0.06933	1.01613	1.22845	226.289	10.834	205.733	242.5	33.8778	0.4839	32.9333	34.533
Salinity	HOR 11247	90	5.7735	80	100	418.519	3.7037	411.111	422.222	36.4518	3.14177	31.25	42.1053	3.60556	0.07474	3.5	3.75	2.78426	0.23818	2.375	3.2	1552.78	59.972	1460	1665	10.1111	1.148	7.8333	11.5	7.3111	0.27644	6.7667	7.6667	17.4222	1.42417	14.6	19.1667	0.73744	0.06335	0.66667	0.86383	233.761	35.155	166.1	284.15	40.1444	5.088	32	49.5
Salinity	HOR 11256	100	0	100	100	459.259	18.5185	422.222	477.778	35.108	1.92901	31.25	37.037	3.80556	0.15466	3.5	4	2.86667	0.16667	2.7	3.2	2301.11	93.538	2173.33	2483.33	11.6556	0.55987	10.7333	12.6667	11.3556	0.40658	10.9	12.1667	23.0111	0.93538	21.7333	24.8333	0.97591	0.02502	0.94236	1.02484	269.2	12.188	246.533	288.3	35.6667	1.4257	33.1333	38.067
Salinity	HOR 11275	100	0	100	100	411.111	22.2222	366.667	433.333	30.5144	1.74368	27.027	32.2581	3.20556	0.17114	2.86667	3.41667	3.3	0.2	3.1	3.7	2318.89	34.498	2250	2356.67	11.4111	0.20757	11	11.6667	11.7778	0.14699	11.5	12	23.1889	0.34498	22.5	23.5667	1.0324	0.00935	1.01429	1.04545	232.878	8.901	217.433	248.267	28.2667	2.1971	25.3333	32.567
Salinity	HOR 11291	100	0	100	100	459.259	18.5185	422.222	477.778	35.108	1.92901	31.25	37.037	3.80556	0.15466	3.5	4	2.86667	0.16667	2.7	3.2	2308.89	65.102	2223.33	2436.67	9.7222	0.20031	9.3333	10	13.3667	0.50037	12.8333	14.3667	23.0889	0.65102	22.2333	24.3667	1.37463	0.03817	1.30508	1.43667	227.178	3.104	222.467	233.033	26.9667	1.915	23.6667	30.3
Salinity	HOR 11527	46.667	8.8192	30	60	122.222	35.7172	55.556	177.778	21.1887	1.27904	18.75	23.0769	1.07778	0.28889	0.56667	1.56667	4.75556	0.29897	4.33333	5.33333	695	123.718	472.5	900	5.75	0.14434	5.5	6	9.25	0.28868	8.75	9.75	15	0.43301	14.25	15.75	1.6082	0.00984	1.59091	1.625	224.208	62.107	154.8	348.125	36.6583	6.2144	29.4	49.025
Salinity	HOR 11529	90	5.7735	80	100	348.148	30.3161	288.889	388.889	28.4127	0.96552	26.6667	30	2.75556	0.2751	2.23333	3.16667	3.52778	0.12108	3.33333	3.75	1724.89	50.574	1632	1806	10.2556	0.40658	9.8	11.0667	9.0222	0.76651	7.5667	10.1667	19.2778	0.96039	17.3667	20.4	0.88081	0.07591	0.77211	1.02694	199.311	4.805	191.367	207.967	28.1222	1.6467	25.1	30.767
Salinity	HOR 11530	76.667	13.3333	50	90	244.444	61.864	122.222	322.222	23.8761	1.6427	20.8333	26.4706	2.05556	0.50197	1.06667	2.7	4.22963	0.30098	3.77778	4.8	1200	195.768	825	1485	6.5	0.60093	5.3333	7.3333	9.2778	0.20031	9	9.6667	15.7778	0.72222	14.3333	16.5	1.45071	0.12758	1.25	1.6875	253.022	17.6	218.9	277.567	35.2778	0.8941	33.5	36.333
Salinity	HOR 11559	96.667	3.3333	90	100	333.333	16.9725	300	355.556	25.6523	0.37988	25	26.3158	2.7	0.15486	2.4	2.91667	3.9	0.05774	3.8	4	1623.33	82.529	1500	1780	7.1111	0.4043	6.4	7.8	9.6778	0.1614	9.5	10	16.7889	0.55188	15.9	17.8	1.36762	0.06045	1.28205	1.48438	202.056	25.329	163.2	249.633	29.5222	2.6558	24.9333	34.133
Salinity	HOR 11571	60	5.7735	50	70	174.074	25.9259	122.222	200	22.8047	1.20802	20.8333	25	1.47778	0.20578	1.06667	1.7	4.40952	0.23114	4	4.8	875.22	87.398	701.67	980	6.9111	0.16814	6.6667	7.2333	7.6778	0.41515	7.1667	8.5	14.5889	0.5723	14	15.7333	1.10963	0.03654	1.04878	1.17512	236.933	9.019	221.8	253	33.2444	1.5142	30.3667	35.5
Salinity	HOR 11579	90	5.7735	80	100	381.481	30.3161	322.222	422.222	31.4043	1.07195	29.6296	33.3333	3.25556	0.2751	2.73333	3.66667	3.19167	0.10833	3	3.375	1433.67	33.047	1368	1473	7.9444	0.45637	7.0667	8.6	8.0778	0.28567	7.5333	8.5	16.0222	0.74195	14.6	17.1	1.0195	0.02371	0.98837	1.06604	182.356	5.622	172.267	191.7	33.3222	1.3534	31.5	35.967
Salinity	HOR 11618	100	0	100	100	477.778	11.1111	455.556	488.889	37.1353	1.32626	34.4828	38.4615	4.25	0.12729	4	4.41667	2.7	0.1	2.6	2.9	1297.78	4.444	1293.33	1306.67	6.2222	0.14699	6	6.5	6.7556	0.10599	6.5667	6.9333	12.9778	0.04444	12.9333	13.0667	1.0877	0.04222	1.01026	1.15556	164.244	4.227	158.333	172.433	34.3333	2.2217	30.2333	37.867
Salinity	HOR 11633	96.667	3.3333	90	100	481.481	7.4074	466.667	488.889	40.5147	3.51741	35.7143	47.3684	4.30556	0.07349	4.16667	4.41667	2.5037	0.20461	2.11111	2.8	1346.56	73.384	1200	1426.67	6.4333	0.5295	5.5	7.3333	7.5556	0.55255	6.5	8.3667	13.9889	1.07709	12	15.7	1.1763	0.01904	1.14091	1.20619	147.994	16.979	118.45	177.267	32.6722	1.1184	31.2	34.867
Salinity	HOR 11640	100	0	100	100	488.889	12.83	466.667	511.111	38.6142	1.72	35.7143	41.6667	4.28333	0.12509	4.03333	4.41667	2.6	0.11547	2.4	2.8	1397.78	106.464	1276.67	1610	7.1111	0.2627	6.7	7.6	6.8667	0.83688	5.7333	8.5	13.9778	1.06464	12.7667	16.1	0.96128	0.08772	0.81517	1.11842	164.889	7.181	152.633	177.5	35.0889	1.7323	32.6333	38.433
Salinity	HOR 11641	83.333	3.3333	80	90	377.778	11.1111	355.556	388.889	34.5238	1.81848	32.1429	38.0952	3.33889	0.09493	3.15	3.45	2.91204	0.14706	2.625	3.11111	1005.83	56.312	893.33	1066.67	6.0222	0.28953	5.5	6.5	6.0611	0.61466	5.25	7.2667	12.0833	0.64729	11.1667	13.3333	1.01193	0.11299	0.80769	1.1978	125.194	10.388	111.233	145.5	25.1833	1.4704	23.4	28.1
Salinity	HOR 11689	83.333	3.3333	80	90	359.259	19.5982	322.222	388.889	32.185	1.48769	29.6296	34.7826	3.08889	0.19775	2.73333	3.41667	3.12037	0.14441	2.875	3.375	1284.44	77.873	1200	1440	8.1111	0.13889	7.8333	8.25	7.2778	0.29001	6.75	7.75	15.3889	0.30932	15	16	0.89792	0.03988	0.81818	0.93939	193.272	1.276	190.75	194.867	39.0611	1.0235	37.4333	40.95
Salinity	HOR 11718	100	0	100	100	492.593	13.3539	466.667	511.111	39.127	1.77288	35.7143	41.6667	4.21667	0.13368	3.95	4.36667	2.56667	0.12019	2.4	2.8	1435.56	22.471	1393.33	1470	6.6778	0.20757	6.2667	6.9333	7.6778	0.10599	7.5	7.8667	14.3556	0.22471	13.9333	14.7	1.15212	0.0409	1.08173	1.2234	165.378	15.986	134.833	188.833	31.9111	2.0557	28.0333	35.033
Salinity	HOR 11747	100	0	100	100	496.296	9.7991	477.778	511.111	39.5679	1.35381	37.037	41.6667	4.23333	0.11706	4	4.36667	2.53333	0.08819	2.4	2.7	1512.22	35.763	1470	1583.33	7.1778	0.24369	6.7	7.5	7.9444	0.33793	7.3333	8.5	15.1222	0.35763	14.7	15.8333	1.1103	0.06702	0.97778	1.19403	182.9	11.568	160.767	199.8	35.8556	1.7472	32.7	38.733
Salinity	HOR 11768	100	0	100	100	429.63	14.8148	400	444.444	32.0261	1.30719	29.4118	33.3333	3.31667	0.14369	3.03333	3.5	3.13333	0.13333	3	3.4	853.33	45.256	776.67	933.33	3.0333	0.3	2.4333	3.3333	5.5	0.25459	5.1667	6	8.5333	0.45256	7.7667	9.3333	1.84726	0.18677	1.55	2.19178	112.156	6.866	104.633	125.867	26.5667	0.6185	25.8667	27.8
Salinity	HOR 11769	96.667	3.3333	90	100	429.63	25.9259	377.778	455.556	33.3333	1.14943	31.0345	34.4828	3.48333	0.22628	3.03333	3.75	3.00741	0.10741	2.9	3.22222	1232.22	60.318	1116.67	1320	5.5056	0.43994	4.8333	6.3333	7.3056	0.57802	6.3333	8.3333	12.8111	1.01586	11.1667	14.6667	1.32709	0.01411	1.31034	1.35514	173.622	0.981	171.767	175.1	34.3611	1.6719	32.5333	37.7
Salinity	HOR 11770	80	20	40	100	255.556	72.2934	111.111	333.333	23.8708	0.84288	22.2222	25	2.03333	0.56797	0.9	2.66667	4.2	0.15275	4	4.5	542	123.844	296	690	2.15	0.14434	1.9	2.4	4.75	0.14434	4.5	5	6.9	0.28868	6.4	7.4	2.22035	0.08248	2.08333	2.36842	122.3	17.609	91.8	152.8	30.4	5.1384	21.5	39.3
Salinity	HOR 11773	90	5.7735	80	100	377.778	27.9623	322.222	411.111	31.0887	1.13905	29.6296	33.3333	3.03889	0.26288	2.53333	3.41667	3.225	0.11456	3	3.375	638.33	121.117	400	795	2.65	0.5058	1.75	3.5	4.3611	0.6054	3.25	5.3333	7.0111	1.11061	5	8.8333	1.68254	0.09655	1.52381	1.85714	154.206	23.8	107.067	183.5	34.8361	6.3623	22.4333	43.5
Salinity	HOR 11798	96.667	3.3333	90	100	400	27.9623	344.444	433.333	30.5444	1.24419	28.125	32.2581	3.2	0.23649	2.73333	3.5	3.28519	0.13823	3.1	3.55556	758.33	71.317	645	890	3.4444	0.54716	2.6667	4.5	4.3778	0.07778	4.2333	4.5	7.8222	0.54308	7.1667	8.9	1.33404	0.20488	0.97778	1.6875	146.3	6.468	133.433	153.9	31.6889	1.1026	30.3	33.867
Salinity	HOR 11799	70	15.2753	40	90	207.407	54.559	100	277.778	22.7554	0.85257	21.0526	23.6842	1.71667	0.42306	0.9	2.31667	4.40741	0.17148	4.22222	4.75	432.78	123.621	214.67	642.67	2.3556	0.40658	1.9	3.1667	3.7444	0.57101	3	4.8667	6.1	0.97601	4.9	8.0333	1.59971	0.04354	1.53684	1.68333	143.233	1.271	141.467	145.7	36.1	3.5573	29.1333	40.833
Salinity	HOR 11809	70	5.7735	60	80	251.852	26.7078	200	288.889	26.5556	0.86781	25	28	2.05556	0.25933	1.56667	2.45	3.77381	0.12429	3.57143	4	702.11	63.446	584	801.33	4.2333	0.13472	4	4.4667	5.7833	0.02887	5.7333	5.8333	10.0167	0.16358	9.7333	10.3	1.36848	0.03679	1.30597	1.43333	123.228	9.741	105.483	139.067	25.2833	0.6255	24.2	26.367
Salinity	HOR 11828	83.333	16.6667	50	100	300	72.2934	155.556	377.778	26.2048	1.21708	23.8095	27.7778	2.36667	0.56797	1.23333	3	3.83333	0.18559	3.6	4.2	965.56	182.578	603.33	1186.67	4.0889	0.2482	3.7333	4.5667	7.5778	0.16814	7.3333	7.9	11.6667	0.30551	11.0667	12.0667	1.86607	0.11215	1.64234	1.9916	140.967	2.538	138.167	146.033	28.6111	0.5393	27.5667	29.367
Salinity	HOR 11830	100	0	100	100	477.778	16.9725	444.444	500	37.265	2.01535	33.3333	40	4.03889	0.14476	3.75	4.2	2.7	0.15275	2.5	3	1070	6.939	1060	1083.33	4.8111	0.18889	4.4333	5	5.8889	0.14699	5.6667	6.1667	10.7	0.06939	10.6	10.8333	1.23033	0.0809	1.13333	1.39098	162.822	15.975	131.3	183.1	32.3778	1.9947	28.4333	34.867
Salinity	HOR 11832	90	10	70	100	355.556	50.1028	255.556	411.111	28.8793	1.01138	26.9231	30.303	2.86667	0.40185	2.06667	3.33333	3.47143	0.12481	3.3	3.71429	1094.56	183.337	730.33	1313.33	5.4667	0.49103	4.6	6.3	6.5222	0.34498	5.8333	6.9	11.9889	0.80607	10.4333	13.1333	1.20244	0.05902	1.08466	1.26812	222.011	8.369	210.533	238.3	44.8667	2.3913	40.2667	48.3
Salinity	HOR 12008	90	5.7735	80	100	359.259	29.6296	300	388.889	29.4335	1.38421	27.5862	32.1429	2.92222	0.26742	2.4	3.28333	3.41204	0.15473	3.11111	3.625	983.11	79.291	864	1133.33	4.3	0.35013	3.6	4.6667	6.6444	0.36582	6	7.2667	10.9444	0.69184	9.6	11.9	1.55453	0.06908	1.42857	1.66667	141.067	8.009	129.233	156.333	28.3111	2.6781	24.5667	33.5
Salinity	HOR 12240	93.333	3.3333	90	100	385.185	20.6213	344.444	411.111	30.5871	1.51021	28.125	33.3333	3.10556	0.19961	2.73333	3.41667	3.28519	0.16055	3	3.55556	1242.22	153.122	939	1431	6.3889	0.81476	4.7667	7.3333	6.9111	0.86202	5.6667	8.5667	13.3	1.58371	10.4333	15.9	1.09227	0.08643	0.91981	1.18881	172.622	10.589	154.6	191.267	34.3222	2.1199	30.1	36.767
Salinity	HOR 12251	60	5.7735	50	70	214.815	30.3161	155.556	255.556	26.4347	1.39617	23.8095	28.5714	1.75556	0.2751	1.23333	2.16667	3.80476	0.20707	3.5	4.2	618.61	80.867	458.33	717.5	4.4167	0.14434	4.1667	4.6667	5.8333	0.48113	5	6.6667	10.25	0.62546	9.1667	11.3333	1.31644	0.06602	1.2	1.42857	138.933	1.039	137.133	140.733	29.8167	0.6832	28.6333	31
Salinity	HOR 12253	73.333	3.3333	70	80	285.185	20.6213	244.444	311.111	28.7718	1.7039	25.9259	31.8182	2.27222	0.19961	1.9	2.58333	3.5	0.2062	3.14286	3.85714	789	86.892	676.67	960	5.2444	0.36835	4.5667	5.8333	5.4556	0.56775	4.3333	6.1667	10.7	0.68665	9.6667	12	1.05144	0.13633	0.8125	1.28467	142.944	11.122	130.5	165.133	28.5667	1.65	26.9	31.867
Salinity	HOR 12254	73.333	3.3333	70	80	274.074	16.1441	244.444	300	27.5596	0.93562	25.9259	29.1667	2.14444	0.14979	1.9	2.41667	3.6369	0.12386	3.42857	3.85714	986.22	57.065	875	1064	6.65	0.39686	6.05	7.4	6.8056	0.4035	6	7.25	13.4556	0.60164	12.5	14.5667	1.02996	0.08521	0.92308	1.19835	182.75	3.585	175.8	187.75	40.1889	2.1063	36.9667	44.15
Salinity	HOR 12260	70	5.7735	60	80	274.074	31.6445	211.111	311.111	28.8255	1.65933	26.087	31.8182	2.27222	0.27894	1.73333	2.66667	3.49206	0.19936	3.14286	3.83333	794.33	36.381	751.33	866.67	5.4111	0.30205	5	6	6.0278	0.37371	5.5	6.75	11.4389	0.65619	10.7333	12.75	1.11421	0.03384	1.05096	1.16667	129.672	6.82	117.467	141.05	27.6833	2.9037	23.4667	33.25
Salinity	HOR 12265	46.667	3.3333	40	50	166.667	6.415	155.556	177.778	26.9648	2.03514	23.8095	30.7692	1.32778	0.08625	1.23333	1.5	3.75	0.27538	3.25	4.2	561.67	55.252	460	650	6.0972	0.26389	5.8333	6.625	5.9028	0.23611	5.6667	6.375	12	0.5	11.5	13	0.96837	0.00305	0.96226	0.97143	185.672	42.339	143.2	270.35	32.5306	4.6545	27.4333	41.825
Salinity	HOR 12275	43.333	3.3333	40	50	155.556	12.83	133.333	177.778	26.6291	1.04281	25	28.5714	1.24444	0.13654	1.03333	1.5	3.76667	0.1453	3.5	4	487.5	37.571	446	562.5	4.95	0.02887	4.9	5	6.3	0.02887	6.25	6.35	11.25	0.05774	11.15	11.35	1.27275	0.00159	1.27	1.27551	146.55	25.822	103.1	192.45	33.9917	5.7366	26.55	45.275
Salinity	HOR 12304	100	0	100	100	418.519	16.1441	388.889	444.444	31.0516	1.37822	28.5714	33.3333	3.27222	0.1362	3	3.41667	3.23333	0.1453	3	3.5	1434.44	50.565	1366.67	1533.33	6.8222	0.17249	6.6333	7.1667	7.5222	0.34229	7	8.1667	14.3444	0.50565	13.6667	15.3333	1.1017	0.02676	1.05	1.13953	181.911	9.861	162.967	196.133	36.8556	2.1994	32.9	40.5
Salinity	HOR 12343	83.333	3.3333	80	90	322.222	16.9725	288.889	344.444	28.5203	1.20069	26.6667	30.7692	2.49444	0.14917	2.23333	2.75	3.51852	0.14552	3.25	3.75	1163.89	48.574	1093.33	1257	4.8833	0.02887	4.8333	4.9333	9.0833	0.20207	8.7333	9.4333	13.9667	0.17321	13.6667	14.2667	1.86069	0.05238	1.77027	1.95172	192.311	28.38	153.333	247.533	30.9833	3.8543	24.3667	37.717
Salinity	HOR 12344	56.667	3.3333	50	60	207.407	7.4074	200	222.222	27.2282	1.27376	25	29.4118	1.64444	0.09493	1.53333	1.83333	3.68889	0.17356	3.4	4	729.06	26.315	699	781.5	5.675	0.43373	4.9	6.4	7.2611	0.28453	6.75	7.7333	12.9361	0.71825	11.65	14.1333	1.287	0.04921	1.20833	1.37755	245.106	67.36	159.05	377.9	45.3667	10.12	34.8	65.6
Salinity	HOR 12346	63.333	3.3333	60	70	266.667	23.1296	222.222	300	31.4617	2.32243	27.2727	35.2941	2.3	0.22194	1.9	2.66667	3.21429	0.2432	2.83333	3.66667	862.39	45.568	810	953.17	6.3667	0.11547	6.1667	6.5667	7.25	0.04811	7.1667	7.3333	13.6167	0.06736	13.5	13.7333	1.13977	0.02824	1.09137	1.18919	216.628	12.979	191.567	235.017	37.7389	2.1491	33.4667	40.283
Salinity	HOR 12350	80	5.7735	70	90	344.444	33.945	277.778	388.889	32.0307	1.62215	29.1667	34.7826	2.96667	0.29923	2.4	3.41667	3.13823	0.16038	2.875	3.42857	1142.5	153.822	898.33	1426.67	8.3611	0.91835	7.1667	10.1667	5.9444	0.92463	4.5	7.6667	14.3056	1.77191	12.25	17.8333	0.70848	0.06478	0.58065	0.7907	180.533	11.642	158.6	198.267	30.7167	0.4296	29.8667	31.25
Salinity	HOR 12354	93.333	6.6667	80	100	414.815	41.2427	333.333	466.667	33.2723	1.42784	30.7692	35.7143	3.56111	0.33642	2.9	4	3.01667	0.13017	2.8	3.25	1494.44	172.265	1160	1733.33	9.1333	0.18559	8.9	9.5	6.7778	0.68268	5.5	7.8333	15.9111	0.81793	14.5	17.3333	0.74073	0.06573	0.61111	0.82456	197.478	23.99	149.533	223.067	30.3111	2.8257	25.0333	34.7
Salinity	HOR 12368	96.667	3.3333	90	100	400	27.9623	344.444	433.333	30.5444	1.24419	28.125	32.2581	3.2	0.23649	2.73333	3.5	3.28519	0.13823	3.1	3.55556	1335.89	77.459	1221	1483.33	6.5333	0.43504	5.7	7.1667	7.2778	0.24216	6.8333	7.6667	13.8111	0.5338	13.0333	14.8333	1.12372	0.08294	1.01485	1.28655	205.233	2.774	201.333	210.6	34.9556	0.8438	33.4	36.3
Salinity	HOR 12369	76.667	8.8192	60	90	266.667	33.945	200	311.111	25.7937	0.48276	25	26.6667	2.11111	0.28567	1.56667	2.53333	3.87963	0.07232	3.75	4	1156.56	189.085	830	1485	6.7611	0.31715	6.1667	7.25	8.1611	0.54521	7.5667	9.25	14.9222	0.80768	13.8333	16.5	1.20702	0.05337	1.10194	1.27586	205.383	21.63	180.167	248.433	36.6722	4.0135	32.05	44.667
Salinity	HOR 12370	96.667	3.3333	90	100	433.333	27.9623	377.778	466.667	33.7438	1.40055	31.0345	35.7143	3.7	0.23353	3.23333	3.95	2.97407	0.12739	2.8	3.22222	1615.78	153.35	1329	1853.33	8.0667	0.75056	6.7667	9.3667	8.5833	0.33679	8	9.1667	16.65	1.08734	14.7667	18.5333	1.07499	0.05903	0.97865	1.18227	195.451	17.179	170.933	228.554	32.8313	2.1075	30.0333	36.96
Salinity	HOR 12379	70	5.7735	60	80	285.185	32.9192	222.222	333.333	29.9534	1.37411	27.2727	31.8182	2.45	0.29643	1.9	2.91667	3.35317	0.15977	3.14286	3.66667	1253.39	240.481	927.5	1722.67	8.6278	1.78176	5.25	11.3	9.1333	0.64492	8	10.2333	17.7611	2.41956	13.25	21.5333	1.13719	0.19457	0.9056	1.52381	177.467	13.54	155.6	202.233	31.5	1.3171	28.9	33.167
Salinity	HOR 12392	86.667	8.8192	70	100	351.852	37.5885	277.778	400	29.871	0.58604	29.1667	31.0345	2.85556	0.33903	2.2	3.33333	3.35026	0.06455	3.22222	3.42857	1282.33	29.406	1233.33	1335	6.9778	0.67257	6	8.2667	8.1667	1.05848	6.3333	10	15.1444	1.71986	12.3333	18.2667	1.16341	0.05411	1.05556	1.225	173.878	11.724	150.667	188.367	32.9	1.1207	31.0667	34.933
Salinity	HOR 12726	93.333	6.6667	80	100	344.444	27.9623	288.889	377.778	27.1572	0.32728	26.6667	27.7778	2.7	0.23649	2.23333	3	3.68333	0.0441	3.6	3.75	1056.67	18.559	1033.33	1093.33	4.5889	0.28953	4.2667	5.1667	6.8889	0.80699	6	8.5	11.4778	1.09483	10.3333	13.6667	1.4917	0.07871	1.38462	1.64516	143.256	1.595	140.1	145.233	28.6667	1.3684	26.8	31.333
Salinity	HOR 12800	96.667	3.3333	90	100	400	27.9623	344.444	433.333	30.5444	1.24419	28.125	32.2581	3.2	0.23649	2.73333	3.5	3.28519	0.13823	3.1	3.55556	1275.33	9.002	1266	1293.33	6.1111	0.06759	6	6.2333	7.1111	0.3643	6.6667	7.8333	13.2222	0.42918	12.6667	14.0667	1.16267	0.04708	1.11111	1.25668	162.033	15.255	132.767	184.133	34.1	2.8718	30	39.633
Salinity	HOR 1322	83.333	12.0185	60	100	292.593	41.2427	211.111	344.444	26.0662	0.2397	25.641	26.4706	2.48889	0.38758	1.73333	3.01667	3.83704	0.03533	3.77778	3.9	770.67	60.446	652	850	3.6222	0.22798	3.1667	3.8667	5.8333	0.58531	5.1667	7	9.4556	0.72017	8.5	10.8667	1.61413	0.13804	1.34783	1.81034	195.978	9.827	177.133	210.233	43.6556	3.5562	36.5667	47.7
Salinity	HOR 1323	76.667	8.8192	60	90	311.111	33.945	244.444	355.556	29.9338	0.50251	29.0323	30.7692	2.72222	0.29287	2.15	3.11667	3.34259	0.05632	3.25	3.44444	1002.5	113.422	790	1177.5	5.9667	0.11547	5.7667	6.1667	7.1167	0.06736	7	7.2333	13.0833	0.04811	13	13.1667	1.19407	0.03442	1.13514	1.25434	198.333	49.975	101.133	267.1	49.4333	0.7698	48.1	50.767
Salinity	HOR 13403	86.667	13.3333	60	100	314.815	46.4073	222.222	366.667	26.8718	0.28693	26.3158	27.2727	2.45556	0.37973	1.7	2.9	3.72222	0.04006	3.66667	3.8	614.44	117.131	400	803.33	2.6444	0.27844	2.3333	3.2	4.3889	0.24216	4	4.8333	7.0333	0.50589	6.4	8.0333	1.67808	0.10025	1.51042	1.85714	194.911	2.032	192.667	198.967	54.4333	1.4335	51.5667	55.9
Salinity	HOR 13468	100	0	100	100	462.963	16.1441	433.333	488.889	35.478	1.79468	32.2581	38.4615	4.01667	0.14175	3.73333	4.16667	2.83333	0.1453	2.6	3.1	1868.89	53.966	1766.67	1950	8.8556	0.17356	8.5667	9.1667	9.8333	0.5	8.8333	10.3333	18.6889	0.53966	17.6667	19.5	1.11117	0.06007	1	1.20623	239.444	10.567	221.333	257.933	45.6667	2.2018	41.4333	48.833
Salinity	HOR 13585	60	0	60	60	214.815	7.4074	200	222.222	26.5152	0.75758	25	27.2727	1.71667	0.07876	1.56667	1.83333	3.77778	0.11111	3.66667	4	723	74.478	594	852	4.9167	0.62546	3.8333	6	7.1333	0.61584	6.0667	8.2	12.05	1.2413	9.9	14.2	1.46671	0.06284	1.36667	1.58261	174.633	20.431	141.3	211.767	41.3167	1.8956	38.0333	44.6
Salinity	HOR 13891	23.333	8.8192	10	40	66.667	12.83	44.444	88.889	26.1111	3.88889	20	33.3333	0.60556	0.14283	0.33333	0.81667	4	0.57735	3	5	310.83	107.563	148	514	5.4222	0.07222	5.35	5.5667	8.3028	0.50443	7.5	9.2333	13.725	0.57173	12.85	14.8	1.52953	0.07414	1.40187	1.65868	210.024	44.517	160.833	298.888	39.5819	7.0889	28.9333	53.013
Salinity	HOR 14489	80	5.7735	70	90	325.926	30.3161	266.667	366.667	30	1.1547	28	32	2.75556	0.2751	2.23333	3.16667	3.34325	0.12897	3.125	3.57143	1094.5	82.859	980	1255.5	5.0278	0.13064	4.7667	5.1667	8.6556	0.1614	8.3333	8.8333	13.6833	0.29202	13.1	14	1.72222	0.01302	1.70874	1.74825	180.889	6.952	167.067	189.1	34.1222	0.9896	33.0667	36.1
Salinity	HOR 15146	56.667	3.3333	50	60	211.111	23.1296	166.667	244.444	27.4242	1.44536	25	30	1.83889	0.22818	1.4	2.16667	3.66667	0.19245	3.33333	4	518.39	52.396	456	622.5	3.5333	0.26034	3.1	4	5.6361	0.57655	4.5	6.375	9.1694	0.82148	7.6	10.375	1.58972	0.0786	1.45161	1.72381	169.092	42.278	120.133	253.275	36.5639	10.0826	26.1333	56.725
Salinity	HOR 1555	80	5.7735	70	90	329.63	31.6445	266.667	366.667	30.4444	1.55556	28	33.3333	2.77222	0.27894	2.23333	3.16667	3.30159	0.16572	3	3.57143	951.39	157.098	641.67	1152	5.3333	0.7698	4	6.6667	6.45	0.74093	5.1667	7.7333	11.7833	1.51073	9.1667	14.4	1.22035	0.0384	1.16	1.29167	195.567	16.155	165.633	221.067	36.9889	1.5107	34.3667	39.6
Salinity	HOR 1558	76.667	13.3333	50	90	255.556	50.1028	155.556	311.111	24.8413	0.55556	23.8095	25.7143	2.03333	0.40185	1.23333	2.5	4.02963	0.09102	3.88889	4.2	424.39	95.525	236.67	549	1.8333	0.17321	1.5333	2.1333	3.5833	0.22132	3.2	3.9667	5.4167	0.39452	4.7333	6.1	1.96696	0.06599	1.85938	2.08696	107.233	6.524	95.933	118.533	28.7167	0.7794	27.3667	30.067
Salinity	HOR 1564	53.333	6.6667	40	60	148.148	30.3161	88.889	188.889	22.0741	1.15707	20	24	1.27778	0.23889	0.81667	1.61667	4.55556	0.24216	4.16667	5	411	44.193	324	468	3.2333	0.17638	2.9	3.5	4.5167	0.14814	4.3	4.8	7.75	0.21794	7.35	8.1	1.40587	0.0916	1.22857	1.53448	136.333	92.8	40.5	321.9	14.0333	3.5214	10	21.05
Salinity	HOR 17788	83.333	3.3333	80	90	322.222	16.9725	288.889	344.444	28.5203	1.20069	26.6667	30.7692	2.49444	0.14917	2.23333	2.75	3.51852	0.14552	3.25	3.75	764.61	54.869	656	832.5	3.0111	0.37532	2.3667	3.6667	6.1611	0.16951	5.8333	6.4	9.1722	0.54026	8.2	10.0667	2.09786	0.20778	1.74545	2.46479	206	10.956	184.1	217.6	58.5944	3.0044	52.6	61.95
Salinity	HOR 1969	63.333	12.0185	40	80	218.519	54.559	111.111	288.889	25.2707	1.52601	22.2222	26.9231	1.78333	0.45532	0.9	2.41667	3.9881	0.25616	3.71429	4.5	382.83	67.12	258	488	2.65	0.05774	2.55	2.75	3.45	0.25981	3	3.9	6.1	0.20207	5.75	6.45	1.3074	0.12661	1.09091	1.52941	158.692	24.014	130.6	206.475	27.975	1.1691	25.95	30
Salinity	HOR 22161	96.667	3.3333	90	100	396.296	20.6213	355.556	422.222	30.1951	0.64248	29.0323	31.25	3.02222	0.1614	2.7	3.2	3.31481	0.07095	3.2	3.44444	1303	50.09	1209	1380	6.4556	0.04006	6.4	6.5333	7.0222	0.21199	6.6667	7.4	13.4778	0.17462	13.2	13.8	1.08825	0.03921	1.02041	1.15625	138.989	8.39	124.867	153.9	28.0778	1.0819	25.9333	29.4
Salinity	HOR 2235	93.333	6.6667	80	100	355.556	33.945	288.889	400	27.9521	0.79722	26.6667	29.4118	2.73889	0.25282	2.23333	3	3.58333	0.10138	3.4	3.75	912.22	139.846	653.33	1133.33	4.1667	0.28868	3.6667	4.6667	5.5	0.63099	4.5	6.6667	9.6667	0.91793	8.1667	11.3333	1.31195	0.06027	1.22727	1.42857	184.978	9.134	172	202.6	46.4667	1.7424	43.0333	48.7
Salinity	HOR 2236	96.667	3.3333	90	100	377.778	23.1296	333.333	411.111	28.7157	0.87774	27.2727	30.303	2.90556	0.16951	2.56667	3.08333	3.48889	0.10599	3.3	3.66667	1094.11	17.791	1059	1116.67	5.6111	0.32905	5.2333	6.2667	5.7222	0.11111	5.5	5.8333	11.3333	0.21858	11.0667	11.7667	1.02869	0.07575	0.87766	1.11465	227.133	14.284	198.633	243.1	50.4333	2.1071	46.2333	52.833
Salinity	HOR 2350	50	0	50	50	148.148	13.3539	122.222	166.667	23.2143	1.23909	20.8333	25	1.25556	0.10199	1.06667	1.41667	4.33333	0.24037	4	4.8	271.67	10.046	251.67	283.33	2.2667	0.23094	1.8667	2.6667	3.1667	0.09623	3	3.3333	5.4333	0.20092	5.0333	5.6667	1.43067	0.16616	1.125	1.69643	84.7	1.501	82.1	87.3	20.7	0.2309	20.3	21.1
Salinity	HOR 2377	83.333	6.6667	70	90	314.815	24.2868	266.667	344.444	27.7992	0.26572	27.2727	28.125	2.46667	0.22006	2.03333	2.75	3.59788	0.0347	3.55556	3.66667	771.5	50.796	717	873	3.5889	0.35608	2.9667	4.2	5.75	0.52042	5	6.75	9.3389	0.71131	7.9667	10.35	1.62331	0.16616	1.30952	1.875	119.961	3.263	113.467	123.767	23.9944	0.2691	23.4667	24.35
Salinity	HOR 2378	96.667	3.3333	90	100	403.704	24.2868	355.556	433.333	30.8468	0.95279	29.0323	32.2581	3.13333	0.21688	2.7	3.36667	3.24815	0.10231	3.1	3.44444	852.67	43.176	793.33	936.67	2.7	0.19245	2.3667	3.0333	6.1333	0.28739	5.5667	6.5	8.8333	0.45256	7.9333	9.3667	2.28248	0.09858	2.08791	2.40741	124.756	8.001	115.1	140.633	27.9333	2.0993	24.5333	31.767
Salinity	HOR 2381	80	15.2753	50	100	288.889	55.9247	177.778	355.556	26.6348	0.31898	26.3158	27.2727	2.32222	0.48556	1.36667	2.95	3.75556	0.04444	3.66667	3.8	862.44	160.622	550	1083.33	4.2556	0.29897	3.8333	4.8333	6.5556	0.24216	6.1667	7	10.8111	0.116	10.6	11	1.56244	0.15925	1.27586	1.82609	192.5	3.297	185.933	196.3	39.4444	0.3582	38.8667	40.1
Salinity	HOR 2509	86.667	8.8192	70	100	322.222	39.0209	244.444	366.667	27.3284	0.90929	25.9259	29.0323	2.49444	0.30586	1.9	2.91667	3.6672	0.12026	3.44444	3.85714	1261.67	135.219	991.67	1410	7.1111	0.11111	7	7.3333	7.4444	0.45474	6.8333	8.3333	14.5556	0.56383	13.8333	15.6667	1.04545	0.04749	0.97619	1.13636	170.278	9.705	155.567	188.6	32.4111	2.3791	28.8	36.9
Salinity	HOR 254	100	0	100	100	414.815	9.7991	400	433.333	30.6576	0.84057	29.4118	32.2581	3.17222	0.06961	3.03333	3.25	3.26667	0.08819	3.1	3.4	1616.67	104.083	1416.67	1766.67	8.4444	0.89408	7.1667	10.1667	7.7222	0.49379	7	8.6667	16.1667	1.04083	14.1667	17.6667	0.93259	0.10219	0.7377	1.08333	248.278	27.016	216.667	302.033	39.0889	1.1265	37.1	41
Salinity	HOR 2679	76.667	8.8192	60	90	274.074	37.5885	200	322.222	26.3523	0.74891	25	27.5862	2.14444	0.30159	1.56667	2.58333	3.80093	0.10887	3.625	4	1213.81	201.07	904	1590.75	8.1778	0.58447	7.3333	9.3	7.5139	0.43324	7	8.375	15.6917	1.01401	14.3333	17.675	0.92075	0.017	0.90054	0.95455	203.242	30.633	142.125	237.5	38.0639	3.1742	31.825	42.2
Salinity	HOR 2906	76.667	3.3333	70	80	300	6.415	288.889	311.111	29.0188	1.50384	26.6667	31.8182	2.32778	0.08625	2.23333	2.5	3.46429	0.17617	3.14286	3.75	1188.33	51.667	1085	1240	6.3833	0.02887	6.3333	6.4333	9.1167	0.02887	9.0667	9.1667	15.5	0	15.5	15.5	1.4283	0.01098	1.40933	1.44737	201.164	10.954	187.167	222.758	33.5264	1.5068	31	36.213
Salinity	HOR 2986	90	5.7735	80	100	340.741	26.7078	288.889	377.778	27.8256	0.68331	26.6667	29.0323	2.64444	0.22305	2.23333	3	3.59815	0.08821	3.44444	3.75	1377.22	140.008	1106.67	1575	7.5556	0.68268	6.5	8.8333	7.7222	0.47467	7.1667	8.6667	15.2778	1.12765	13.8333	17.5	1.02887	0.04968	0.97727	1.12821	244.211	12.642	223.6	267.2	46.0111	0.7207	44.6667	47.133
Salinity	HOR 3045	93.333	6.6667	80	100	437.037	35.3311	366.667	477.778	35.8446	0.65405	34.7826	37.037	3.81111	0.30616	3.2	4.15	2.79167	0.05069	2.7	2.875	1802.22	147.778	1506.67	1950	9.4444	0.29397	9	10	9.8333	0.19245	9.5	10.1667	19.2778	0.22222	18.8333	19.5	1.04396	0.04699	0.95	1.09259	263.422	17.699	228.833	287.233	43.0389	5.0275	33	48.55
Salinity	HOR 3095	60	5.7735	50	70	233.333	27.9623	177.778	266.667	28.6316	1.55181	26.3158	31.5789	1.87222	0.26288	1.36667	2.25	3.5127	0.18517	3.16667	3.8	493.17	42.642	440	577.5	2.75	0.02887	2.7	2.8	5.5	0.28868	5	6	8.25	0.31754	7.7	8.8	1.99824	0.08401	1.85185	2.14286	123.7	0.577	122.7	124.7	28.7333	1.3472	26.4	31.067
Salinity	HOR 3101	93.333	3.3333	90	100	366.667	16.9725	333.333	388.889	28.9595	1.10313	27.2727	31.0345	2.82778	0.14917	2.56667	3.08333	3.46296	0.12963	3.22222	3.66667	1322.22	58.566	1215	1416.67	5.9167	0.04811	5.8333	6	8.25	0.33679	7.6667	8.8333	14.1667	0.3849	13.5	14.8333	1.39362	0.04559	1.31429	1.47222	236.939	10.157	218.017	252.8	37	1.3593	34.5667	39.267
Salinity	HOR 3102	80	11.547	60	100	274.074	37.5885	200	322.222	25.6588	0.97964	24.3902	27.5862	2.27222	0.36008	1.56667	2.75	3.90833	0.14458	3.625	4.1	931.11	118.029	740	1146.67	4.4889	0.10599	4.3	4.6667	7.2222	0.24216	6.8333	7.6667	11.7111	0.31348	11.3333	12.3333	1.60935	0.04593	1.51852	1.66667	175.644	5.141	169.567	185.867	37.3667	0.8369	35.7333	38.5
Salinity	HOR 3114	93.333	6.6667	80	100	370.37	35.3311	300	411.111	29.1003	0.79959	27.5862	30.303	3	0.30246	2.4	3.36667	3.44167	0.0961	3.3	3.625	795.33	64.541	686.67	910	3.3111	0.4339	2.5333	4.0333	5.3	0.48419	4.3333	5.8333	8.6111	0.89986	6.8667	9.8667	1.61993	0.08685	1.44628	1.71053	127.189	15.803	95.6	143.867	26.2111	3.1374	20.1	30.5
Salinity	HOR 3119	83.333	3.3333	80	90	351.852	20.6213	311.111	377.778	31.4628	1.80576	28.5714	34.7826	2.93889	0.19961	2.56667	3.25	3.19907	0.18079	2.875	3.5	1508.17	126.865	1293.33	1732.5	9.5778	0.54308	8.5	10.2333	8.4722	0.45728	7.6667	9.25	18.05	0.95341	16.1667	19.25	0.88586	0.02841	0.83062	0.925	236.4	17.642	204.067	264.8	42.4167	3.4739	37.5667	49.15
Salinity	HOR 3128	90	5.7735	80	100	374.074	31.6445	311.111	411.111	30.7359	1.39158	28.5714	33.3333	3.10556	0.27894	2.56667	3.5	3.26667	0.1453	3	3.5	1189.78	147.994	933.33	1446	6.1667	0.70422	5.3333	7.5667	7.0444	0.74195	6.0667	8.5	13.2111	1.42937	11.6667	16.0667	1.14598	0.04417	1.08333	1.23125	163.589	3.539	156.533	167.6	34.0778	1.3005	31.7667	36.267
Salinity	HOR 3139	100	0	100	100	474.074	9.7991	455.556	488.889	36.6604	1.16391	34.4828	38.4615	3.9	0.11706	3.66667	4.03333	2.73333	0.08819	2.6	2.9	1196.67	40.415	1116.67	1246.67	4.8	0.42861	4	5.4667	7.1667	0.09623	7	7.3333	11.9667	0.40415	11.1667	12.4667	1.51955	0.14849	1.28049	1.79167	144.678	4.794	135.5	151.667	31.0667	2.4887	28.3	36.033
Salinity	HOR 3150	96.667	3.3333	90	100	433.333	23.1296	388.889	466.667	33.7302	1.0499	32.1429	35.7143	3.61667	0.20839	3.2	3.83333	2.97037	0.09102	2.8	3.11111	760	59.753	660	866.67	2.2	0.23413	1.9333	2.6667	5.6444	0.19373	5.3333	6	7.8444	0.41515	7.3333	8.6667	2.60441	0.18922	2.25	2.89655	149.8	17.514	131.067	184.8	30.4778	2.6087	26.8333	35.533
Salinity	HOR 3160	56.667	3.3333	50	60	225.926	9.7991	211.111	244.444	29.8068	2.09408	26.087	33.3333	1.92222	0.12814	1.73333	2.16667	3.38889	0.24216	3	3.83333	771.33	88.198	602.5	900	6.1	0.51962	5.2	7	7.425	0.33198	6.85	8	13.525	0.85159	12.05	15	1.22579	0.05054	1.14286	1.31731	165.108	25.814	138.35	216.725	28.15	0.2309	27.75	28.55
Salinity	HOR 3725	60	10	40	70	188.889	39.0209	111.111	233.333	23.7867	0.82088	22.2222	25	1.53333	0.319	0.9	1.91667	4.21429	0.14869	4	4.5	883.33	132.354	620	1038.33	7.25	0.04811	7.1667	7.3333	7.5833	0.33679	7	8.1667	14.8333	0.3849	14.1667	15.5	1.04545	0.03952	0.97674	1.11364	230.433	28.833	178.367	277.933	42.3611	4.1588	34.4167	48.467
Salinity	HOR 3726	83.333	12.0185	60	100	311.111	50.1028	211.111	366.667	27.4676	1.26793	26.087	30	2.57222	0.42167	1.73333	3.06667	3.65556	0.1614	3.33333	3.83333	954.11	76.18	807	1062	5.6333	1.07824	4.0667	7.7	6.0944	0.28809	5.75	6.6667	11.7278	1.01582	9.9333	13.45	1.16269	0.21208	0.74675	1.44262	135.017	3.58	128.05	139.933	29.2111	1.1786	27.7	31.533
Salinity	HOR 3825	73.333	3.3333	70	80	285.185	20.6213	244.444	311.111	28.7718	1.7039	25.9259	31.8182	2.27222	0.19961	1.9	2.58333	3.5	0.2062	3.14286	3.85714	570.78	26.369	536.67	622.67	2.8667	0.01925	2.8333	2.9	4.9167	0.04811	4.8333	5	7.7833	0.06736	7.6667	7.9	1.71505	0.00527	1.70588	1.72414	172.567	5.312	163.367	181.767	41.0167	3.0888	35.6667	46.367
Salinity	HOR 3858	96.667	3.3333	90	100	425.926	7.4074	411.111	433.333	33.3537	2.1486	30.303	37.5	3.58889	0.11069	3.4	3.78333	3.02222	0.18692	2.66667	3.3	869	44.17	792	945	3.2667	0.20092	2.8667	3.5	5.7167	0.17821	5.3667	5.95	8.9833	0.23511	8.7	9.45	1.766	0.14013	1.56311	2.03488	179.428	3.603	172.567	184.767	44.8	3.9209	37	49.4
Salinity	HOR 4007	90	10	70	100	340.741	48.5736	244.444	400	27.7052	1.00693	25.9259	29.4118	2.68333	0.3917	1.9	3.08333	3.61905	0.13231	3.4	3.85714	1259.22	179.43	966	1585	6.2278	0.09829	6.0333	6.35	7.7444	0.95089	6.2333	9.5	13.9722	1.038	12.2667	15.85	1.2399	0.1359	1.03315	1.49606	182.461	11.481	160.633	199.55	31.4889	1.9218	27.6667	33.75
Salinity	HOR 4008	73.333	6.6667	60	80	285.185	37.5885	211.111	333.333	28.4759	1.3525	26.087	30.7692	2.45	0.36375	1.73333	2.91667	3.52778	0.16897	3.25	3.83333	977	96.759	831	1160	5.95	0.61101	4.75	6.75	7.4167	0.22048	7	7.75	13.3667	0.82983	11.75	14.5	1.26764	0.10346	1.14815	1.47368	253.85	21.529	213.45	286.95	45.2	1.8877	42.7	48.9
Salinity	HOR 4020	60	5.7735	50	70	207.407	26.7078	155.556	244.444	25.6694	1.00794	23.8095	27.2727	1.64444	0.22305	1.23333	2	3.90794	0.15604	3.66667	4.2	817.08	76.941	687.5	953.75	7.125	0.21651	6.75	7.5	6.5	0.14434	6.25	6.75	13.625	0.07217	13.5	13.75	0.9152	0.04813	0.83333	1	204.308	73.632	127.45	351.525	37.6542	9.4992	26.6	56.563
Salinity	HOR 4021	90	5.7735	80	100	359.259	29.6296	300	388.889	29.4335	1.38421	27.5862	32.1429	2.92222	0.26742	2.4	3.28333	3.41204	0.15473	3.11111	3.625	1367	13.558	1341	1386.67	7.8556	0.57295	7.2333	9	7.4556	0.48317	6.5333	8.1667	15.3111	0.97455	13.8667	17.1667	0.95274	0.05379	0.89091	1.05991	217.756	15.399	193	246	40.6889	2.1955	36.3	43
Salinity	HOR 4062	76.667	8.8192	60	90	266.667	33.945	200	311.111	25.7937	0.48276	25	26.6667	2.11111	0.28567	1.56667	2.53333	3.87963	0.07232	3.75	4	835.17	98.849	646	979.5	5.2167	0.02887	5.1667	5.2667	5.6667	0.09623	5.5	5.8333	10.8833	0.06736	10.7667	11	1.08653	0.02446	1.0443	1.12903	110.206	4.263	102.167	116.683	24.7278	0.7601	23.2333	25.717
Salinity	HOR 4368	53.333	3.3333	50	60	196.296	7.4074	188.889	211.111	27.2142	0.56361	26.087	27.7778	1.61667	0.08819	1.45	1.75	3.67778	0.07778	3.6	3.83333	792.78	51.337	733.33	895	6.9167	0.04811	6.8333	7	7.9444	0.05556	7.8333	8	14.8611	0.10015	14.6667	15	1.14861	0.00413	1.14286	1.15663	236.406	29.077	178.817	272.2	40.7611	4.4687	31.8667	45.967
Salinity	HOR 4577	93.333	3.3333	90	100	381.481	19.5982	344.444	411.111	30.1903	1.16122	28.125	32.1429	3.08889	0.19775	2.73333	3.41667	3.32222	0.12878	3.11111	3.55556	1717.44	153.217	1464	1993.33	9.8444	0.70876	8.4333	10.6667	8.5	0.50918	7.8333	9.5	18.3444	1.08633	16.2667	19.9333	0.86834	0.05163	0.76563	0.92885	205.733	20.764	175.1	245.333	33.1	1.2055	30.7	34.5
Salinity	HOR 4609	86.667	13.3333	60	100	292.593	46.4073	200	344.444	25.2137	0.21368	25	25.641	2.41111	0.42397	1.56667	2.9	3.96667	0.03333	3.9	4	858.89	176.229	510	1076.67	4.7111	0.22139	4.3333	5.1	5.0111	0.44319	4.1667	5.6667	9.7222	0.66034	8.5	10.7667	1.05968	0.04909	0.96154	1.11111	201.622	5.813	190.7	210.533	37.8667	1.1782	35.7333	39.8
Salinity	HOR 4662	60	5.7735	50	70	188.889	35.7172	122.222	244.444	23.9198	1.56619	20.8333	25.9259	1.64444	0.31876	1.06667	2.16667	4.21905	0.29339	3.85714	4.8	634.58	54.66	575	743.75	5.125	0.07217	5	5.25	5.5	0.57735	4.5	6.5	10.625	0.50518	9.75	11.5	1.07677	0.12785	0.85714	1.3	194.933	22.306	166.4	238.9	43.2625	3.6525	38.15	50.338
Salinity	HOR 4664	83.333	6.6667	70	90	311.111	33.945	244.444	355.556	27.4103	0.89936	25.9259	29.0323	2.41111	0.26005	1.9	2.75	3.65608	0.11925	3.44444	3.85714	1185	136.796	913.5	1350	6.6667	0.38442	5.9	7.1	7.4667	0.26822	7.15	8	14.1333	0.57325	13.05	15	1.12528	0.05576	1.02113	1.21186	203.55	21.526	161	230.5	43.6667	5.0682	34.75	52.3
Salinity	HOR 4666	53.333	3.3333	50	60	181.481	9.7991	166.667	200	25.9833	2.08209	22.2222	29.4118	1.46667	0.05853	1.4	1.58333	3.9	0.32146	3.4	4.5	627.58	18.781	591.25	654	4.825	0.0433	4.75	4.9	7	0.57735	6	8	11.825	0.53405	10.9	12.75	1.45316	0.13272	1.22449	1.68421	190.95	36.388	145.25	262.85	41.85	8.0463	31.75	57.75
Salinity	HOR 4667	56.667	3.3333	50	60	185.185	13.3539	166.667	211.111	24.875	1.32803	22.2222	26.3158	1.52222	0.11399	1.4	1.75	4.04444	0.22798	3.8	4.5	723.17	36.79	650	766.5	6.4	0.05774	6.3	6.5	6.375	0.07217	6.25	6.5	12.775	0.1299	12.55	13	0.99605	0.00229	0.99206	1	218.183	49.269	165.7	316.65	43.6333	7.2174	35.8	58.05
Salinity	HOR 4669	76.667	8.8192	60	90	281.481	41.2427	200	333.333	26.9481	1.04369	25	28.5714	2.25556	0.35516	1.56667	2.75	3.72222	0.14699	3.5	4	1325.56	161.559	1005	1521	7.6833	0.56298	7	8.8	9.5778	0.12559	9.3333	9.75	17.2611	0.43826	16.75	18.1333	1.2615	0.10202	1.06061	1.39286	200.994	10.12	190.7	221.233	35.2667	1.5506	32.2	37.2
Salinity	HOR 4690	83.333	6.6667	70	90	300	44.905	211.111	355.556	26.5461	1.68478	23.3333	29.0323	2.41111	0.34229	1.73333	2.83333	3.79894	0.2517	3.44444	4.28571	1145.5	109.374	997.5	1359	6.9333	0.3383	6.5	7.6	6.85	0.67515	5.5	7.55	13.7833	0.92481	12	15.1	0.98662	0.08103	0.84615	1.12687	193.806	13.448	169.45	215.867	40.3722	1.148	39.15	42.667
Salinity	HOR 4691	83.333	6.6667	70	90	274.074	31.6445	211.111	311.111	24.6825	0.70541	23.3333	25.7143	2.3	0.28594	1.73333	2.65	4.0582	0.11819	3.88889	4.28571	1079.5	126.917	871.5	1309.5	5.9333	0.51017	5.35	6.95	6.9833	0.39405	6.25	7.6	12.9167	0.8413	11.75	14.55	1.18566	0.07179	1.09353	1.3271	198.467	8.904	181.65	211.95	41.6667	0.9203	39.95	43.1
Salinity	HOR 4694	30	5.7735	20	40	100	19.245	66.667	133.333	25	0	25	25	0.88333	0.19317	0.53333	1.2	4	0	4	4	462.67	80.873	320	600	6.2333	0.1453	6	6.5	9.3	0.15275	9	9.5	15.5333	0.29059	15	16	1.49256	0.01619	1.46154	1.51613	198.2	20.247	157.8	220.8	47.7333	1.8977	44.1	50.5
Salinity	HOR 4697	100	0	100	100	481.481	18.5185	444.444	500	37.7778	2.22222	33.3333	40	4.09444	0.19868	3.7	4.33333	2.66667	0.16667	2.5	3	1676.67	35.119	1606.67	1716.67	9.6333	0.1262	9.4	9.8333	7.1333	0.37908	6.4	7.6667	16.7667	0.35119	16.0667	17.1667	0.74114	0.04438	0.66207	0.8156	216.433	7.729	207.967	231.867	35.4	2.3431	31.5	39.6
Salinity	HOR 4698	76.667	3.3333	70	80	277.778	12.83	255.556	300	26.9984	1.45157	24.2424	29.1667	2.2	0.10929	2.06667	2.41667	3.72619	0.20731	3.42857	4.125	905.78	57.175	793.33	980	4.5167	0.13017	4.3	4.75	7.2778	0.22222	6.8333	7.5	11.7944	0.26463	11.3333	12.25	1.61388	0.06745	1.51852	1.74419	224.633	76.245	135.9	376.4	48.9611	18.4444	30.5	85.85
Salinity	HOR 4733	73.333	3.3333	70	80	329.63	28.9269	277.778	377.778	34.1241	2.48258	29.1667	36.8421	2.82778	0.24539	2.4	3.25	2.96429	0.23237	2.71429	3.42857	1360.83	53.079	1260	1440	9.0833	0.22048	8.75	9.5	9.5	0.66144	8.5	10.75	18.5833	0.58333	18	19.75	1.04877	0.08662	0.89474	1.19444	259.133	7.022	247.3	271.6	47.3	2.2025	43.1	50.55
Salinity	HOR 4768	43.333	3.3333	40	50	159.259	16.1441	133.333	188.889	27.1164	1.08272	25	28.5714	1.27222	0.11399	1.15	1.5	3.7	0.15275	3.5	4	490.75	52.422	390	566.25	4.325	0.33198	3.75	4.9	7	0.57735	6	8	11.325	0.90933	9.75	12.9	1.61705	0.00945	1.6	1.63265	173.267	15.626	149.45	202.7	31.7	0.2887	31.2	32.2
Salinity	HOR 4788	73.333	12.0185	50	90	237.037	41.2427	155.556	288.889	24.3779	0.34471	23.8095	25	1.91111	0.34978	1.23333	2.4	4.1037	0.05785	4	4.2	850.83	148.971	562.5	1060	5.7222	0.31304	5.1667	6.25	5.8889	0.56383	5.1667	7	11.6111	0.86111	10.3333	13.25	1.02551	0.04889	0.95652	1.12	152.661	21.43	119.95	193	31.8111	3.4202	26.5	38.2
Salinity	HOR 4838	86.667	8.8192	70	100	318.519	37.5885	244.444	366.667	27.026	0.63482	25.9259	28.125	2.47778	0.30159	1.9	2.91667	3.70423	0.08709	3.55556	3.85714	1233.67	109.591	1015	1356	6.2667	0.19532	5.9	6.5667	8.0222	0.32565	7.4	8.5	14.2889	0.5208	13.3	15.0667	1.27938	0.01265	1.25424	1.29442	221.2	26.39	172.8	263.633	37.1111	2.6781	33.3667	42.3
Salinity	HOR 4907	53.333	3.3333	50	60	185.185	16.1441	155.556	211.111	25.8914	1.1497	23.8095	27.7778	1.47778	0.14979	1.23333	1.75	3.87778	0.17462	3.6	4.2	826.67	59.184	725	930	6.875	0.21651	6.5	7.25	8.625	0.36084	8	9.25	15.5	0.57735	14.5	16.5	1.25373	0.01302	1.23077	1.27586	182.7	22.369	149.35	225.2	37.9	3.0665	34.3	44
Salinity	HOR 5017	70	5.7735	60	80	303.704	9.7991	288.889	322.222	33.3621	2.97674	27.5862	37.5	2.46667	0.10184	2.33333	2.66667	3.0496	0.29291	2.66667	3.625	1546.83	174.502	1230	1832	11.7167	0.5696	11.05	12.85	10.2667	0.65849	9.25	11.5	21.9833	0.74852	20.5	22.9	0.88168	0.08036	0.7821	1.04072	247.7	25.328	201.2	288.35	37.7333	3.3248	31.8	43.3
Salinity	HOR 5169	93.333	6.6667	80	100	344.444	44.905	255.556	400	27.144	1.52554	24.2424	29.4118	2.73889	0.33615	2.06667	3.08333	3.70833	0.21619	3.4	4.125	1254	90.883	1138.67	1433.33	7.7889	0.64559	6.5	8.5	5.7	0.15031	5.4	5.8667	13.4889	0.79497	11.9	14.3333	0.73941	0.04588	0.68627	0.83077	225	5.317	214.367	230.333	32.8667	0.9383	31.7667	34.733
Salinity	HOR 5326	63.333	3.3333	60	70	237.037	9.7991	222.222	255.556	27.5891	0.50144	26.9231	28.5714	1.92222	0.08731	1.78333	2.08333	3.62698	0.06496	3.5	3.71429	608	39.128	537	672	4.1	0.23094	3.7	4.5	5.5	0.14434	5.25	5.75	9.6	0.37528	8.95	10.25	1.34605	0.04081	1.27778	1.41892	212	2.771	207.2	216.8	44.85	1.097	42.95	46.75
Salinity	HOR 5327	66.667	3.3333	60	70	233.333	12.83	211.111	255.556	26.2759	1.54634	23.3333	28.5714	1.86667	0.10929	1.73333	2.08333	3.83333	0.2345	3.5	4.28571	781.94	27.303	730	822.5	5.25	0.14434	5	5.5	6.5	0.09623	6.3333	6.6667	11.75	0.24056	11.3333	12.1667	1.23896	0.01575	1.21212	1.26667	148.3	2.983	143.133	153.467	32.2	1.809	29.0667	35.333
Salinity	HOR 5372	73.333	12.0185	50	90	292.593	53.4156	188.889	366.667	29.1358	0.68738	27.7778	30	2.50556	0.44849	1.65	3.16667	3.43611	0.08282	3.33333	3.6	1251.67	208.448	837.5	1500	9.0833	0.5069	8.25	10	8	0.62915	6.75	8.75	17.0833	0.88192	15.75	18.75	0.8851	0.08107	0.75	1.0303	214.95	20.021	185.8	253.3	44.35	4.5214	37.25	52.75
Salinity	HOR 5733	76.667	8.8192	60	90	262.963	48.5736	166.667	322.222	25.4263	1.63411	22.2222	27.5862	2.14444	0.38216	1.4	2.66667	3.96759	0.26983	3.625	4.5	1068.06	204.065	720	1426.67	6.5	1.0844	5.3333	8.6667	7.3611	0.91076	6.25	9.1667	13.8611	1.98742	11.75	17.8333	1.14802	0.05582	1.05769	1.25	233.317	24.314	202.65	281.333	43.3722	0.9485	42.2	45.25
Salinity	HOR 5772	76.667	3.3333	70	80	296.296	7.4074	288.889	311.111	28.5576	1.08778	26.6667	30.4348	2.31111	0.09493	2.2	2.5	3.5119	0.13416	3.28571	3.75	1622.22	149.683	1446.67	1920	10.4167	0.91667	9.5	12.25	10.7222	0.75513	9.25	11.75	21.1389	1.53383	18.75	24	1.0361	0.06979	0.95918	1.17544	259.333	22.056	215.25	282.75	47.5556	1.531	44.85	50.15
Salinity	HOR 5837	30	5.7735	20	40	96.296	13.3539	77.778	122.222	26.1905	3.12259	20	30	0.89444	0.14022	0.7	1.16667	3.94444	0.52997	3.33333	5	656	127.08	440	880	12.4333	0.34801	11.8	13	9.4333	0.23333	9	9.8	21.8667	0.13333	21.6	22	0.76094	0.0399	0.69231	0.83051	410.7	3.247	405.4	416.6	71.2	1.0583	69.6	73.2
Salinity	HOR 5912	40	5.7735	30	50	103.704	3.7037	100	111.111	22.151	1.66581	19.2308	25	1.00556	0.04547	0.91667	1.06667	4.56667	0.34801	4	5.2	438.33	72.13	330	575	5.3333	0.36324	4.75	6	5.5833	0.08333	5.5	5.75	10.9167	0.36324	10.25	11.5	1.0566	0.07227	0.91667	1.15789	291.667	26.546	263	344.7	62.6667	10.1419	52.4	82.95
Salinity	HOR 5940	23.333	8.8192	10	40	48.148	18.5185	11.111	66.667	19.9495	2.56285	16.6667	25	0.52222	0.17882	0.16667	0.73333	5.16667	0.60093	4	6	41.5	17.975	15.5	76	0.6667	0.07265	0.55	0.8	1.0333	0.03333	1	1.1	1.7	0.10408	1.55	1.9	1.57721	0.12939	1.375	1.81818	32.233	1.386	30.7	35	12.1333	0.2489	11.75	12.6
Salinity	HOR 6211	70	5.7735	60	80	240.741	20.6213	200	266.667	25.641	0.64103	25	26.9231	1.93889	0.18766	1.56667	2.16667	3.90476	0.09524	3.71429	4	1052.5	136.703	820	1293.33	7.4167	0.81791	6	8.8333	7.5	0.09623	7.3333	7.6667	14.9167	0.72169	13.6667	16.1667	1.03973	0.12999	0.83019	1.27778	211.044	25.99	159.133	239.333	38.4944	3.8435	30.8833	43.233
Salinity	HOR 6301	80	0	80	80	307.407	9.7991	288.889	322.222	28.2892	0.86689	26.6667	29.6296	2.47778	0.12814	2.23333	2.66667	3.54167	0.11024	3.375	3.75	1273.33	26.943	1226.67	1320	8.5833	0.24056	8.1667	9	7.3333	0.09623	7.1667	7.5	15.9167	0.33679	15.3333	16.5	0.85508	0.01277	0.83333	0.87755	247.078	90.04	67.067	341.4	49.4611	15.1945	19.0833	65.367
Salinity	HOR 6407	63.333	3.3333	60	70	218.519	26.7078	166.667	255.556	25.9056	1.90216	22.2222	28.5714	1.81111	0.22305	1.4	2.16667	3.90476	0.30398	3.5	4.5	1132.08	60.983	1050	1251.25	9.375	0.21651	9	9.75	8.5	0	8.5	8.5	17.875	0.21651	17.5	18.25	0.90764	0.02098	0.87179	0.94444	294.392	10.038	279.85	313.65	55.4667	1.4173	53.45	58.2
Salinity	HOR 6408	43.333	3.3333	40	50	114.815	13.3539	88.889	133.333	21.9444	1.5466	20	25	1.03333	0.10929	0.81667	1.16667	4.6	0.30551	4	5	555	142.683	340	825	6	1.44338	3.5	8.5	6.5	0.86603	5	8	12.5	2.3094	8.5	16.5	1.15103	0.14471	0.94118	1.42857	268.683	88.775	173	446.05	45.9	2.1939	42.1	49.7
Salinity	HOR 6557	50	0	50	50	137.037	9.7991	122.222	155.556	22.1273	0.8808	20.8333	23.8095	1.25	0.0631	1.15	1.36667	4.53333	0.17638	4.2	4.8	487.5	79.386	350	625	3.5	0.57735	2.5	4.5	6.25	1.01036	4.5	8	9.75	1.58771	7	12.5	1.78783	0.0065	1.77778	1.8	192.1	14.953	166.2	218	53.55	0.9526	51.9	55.2
Salinity	HOR 6660	60	5.7735	50	70	211.111	27.9623	155.556	244.444	26.1023	1.37747	23.8095	28.5714	1.66111	0.22574	1.23333	2	3.85238	0.20209	3.5	4.2	1173.33	199.214	855	1540	9.8333	1.04416	7.75	11	9.75	1.63936	6.5	11.75	19.5833	2.67057	14.25	22.5	0.97724	0.07429	0.83871	1.09302	292.767	33.198	228.15	338.3	52.2833	3.1295	46.2	56.6
Salinity	HOR 6661	70	5.7735	60	80	262.963	31.6445	200	300	27.6737	1.5695	25	30.4348	2.10556	0.27894	1.56667	2.5	3.6369	0.20628	3.28571	4	1424.44	137.791	1283.33	1700	9.1667	0.65085	8	10.25	11.1944	0.48193	10.3333	12	20.3611	1.01645	18.3333	21.5	1.22884	0.06566	1.09756	1.2973	292.811	39.2	216.733	347.25	48.95	8.0328	34.7	62.5
Salinity	HOR 6694	23.333	8.8192	10	40	48.148	18.5185	11.111	66.667	19.9495	2.56285	16.6667	25	0.52222	0.17882	0.16667	0.73333	5.16667	0.60093	4	6	26.67	10.667	16	48	0.4	0.11547	0.2	0.6	0.8	0.11547	0.6	1	1.2	0.23094	0.8	1.6	2.22222	0.40062	1.66667	3	91.633	1.994	89.3	95.6	19.3333	0.8647	18.1	21
Salinity	HOR 6815	100	0	100	100	451.852	9.7991	433.333	466.667	34.1517	1.01136	32.2581	35.7143	3.56667	0.11706	3.33333	3.7	2.93333	0.08819	2.8	3.1	1183.33	53.576	1100	1283.33	6.3333	0.44096	5.6667	7.1667	5.5	0.09623	5.3333	5.6667	11.8333	0.53576	11	12.8333	0.87459	0.04429	0.7907	0.94118	237.878	13.201	211.733	254.133	46.2667	2.8332	42.5667	51.833
Salinity	HOR 6924	86.667	3.3333	80	90	370.37	16.1441	344.444	400	32.0803	2.02143	28.125	34.7826	2.96667	0.15123	2.73333	3.25	3.14352	0.20915	2.875	3.55556	1528.33	66.729	1395	1600	9.6667	0.33333	9	10	8.0556	1.0289	6.5	10	17.7222	1.29934	15.5	20	0.82963	0.08615	0.72222	1	223.528	13.46	203.05	248.9	36.8167	1.1584	34.5	38
Salinity	HOR 7017	70	5.7735	60	80	262.963	31.6445	200	300	27.6737	1.5695	25	30.4348	2.10556	0.27894	1.56667	2.5	3.6369	0.20628	3.28571	4	1421.11	161.662	1140	1700	10.0833	0.54645	9	10.75	10.1111	0.20031	9.8333	10.5	20.1944	0.65322	19	21.25	1.00812	0.05279	0.93651	1.11111	296.506	28.847	264.767	354.1	51.1667	3.822	47	58.8
Salinity	HOR 7026	76.667	3.3333	70	80	318.519	9.7991	300	333.333	31.1185	2.14729	27.5862	35	2.60556	0.12559	2.4	2.83333	3.24405	0.22168	2.85714	3.625	1488.17	91.433	1312.5	1620	8.4667	0.37231	7.75	9	10.9167	0.22048	10.5	11.25	19.3833	0.44845	18.75	20.25	1.29441	0.06334	1.21387	1.41935	274.767	19.612	235.55	295.05	49.85	3.3779	44.05	55.75
Salinity	HOR 7031	63.333	14.5297	40	90	166.667	27.9623	111.111	200	22.0741	1.15707	20	24	1.52778	0.24463	1.06667	1.9	4.55556	0.24216	4.16667	5	873.89	217.699	526.67	1275	5.75	0.04811	5.6667	5.8333	7.9167	0.24056	7.5	8.3333	13.6667	0.28868	13.1667	14.1667	1.3763	0.03032	1.32353	1.42857	243.906	25.292	210.3	293.45	47.8667	5.3668	42.4333	58.6
Salinity	HOR 7032	83.333	3.3333	80	90	325.926	19.5982	288.889	355.556	28.8227	1.18893	26.6667	30.7692	2.58889	0.19775	2.23333	2.91667	3.48148	0.14552	3.25	3.75	1396.94	12.841	1373.33	1417.5	7.0833	0.45896	6.25	7.8333	9.7222	0.14699	9.5	10	16.8056	0.53648	15.75	17.5	1.38313	0.08277	1.23404	1.52	192.617	3.574	188.25	199.7	36.1167	2.2917	33.8	40.7
Salinity	HOR 7033	43.333	3.3333	40	50	148.148	28.9269	100	200	25.7104	2.45999	21.0526	29.4118	1.18889	0.2042	0.9	1.58333	3.96667	0.40449	3.4	4.75	723.67	56.628	650	835	7.325	0.18764	7	7.65	9.375	0.07217	9.25	9.5	16.7	0.25981	16.25	17.15	1.28104	0.02299	1.24183	1.32143	284.067	25.423	234.45	318.5	50.4083	3.656	43.2	55.075
Salinity	HOR 7034	93.333	3.3333	90	100	400	0	400	400	32.0261	1.30719	29.4118	33.3333	3.32778	0.053	3.23333	3.41667	3.13333	0.13333	3	3.4	1748.33	47.639	1665	1830	8.7778	0.49379	7.8333	9.5	10	0.41944	9.5	10.8333	18.7778	0.82962	17.5	20.3333	1.14332	0.05155	1.05556	1.23404	243.45	21.181	201.333	268.45	43.4667	7.635	34.9333	58.7
Salinity	HOR 7036	30	5.7735	20	40	77.778	16.9725	44.444	100	21.3765	0.90287	20	23.0769	0.72778	0.16452	0.4	0.91667	4.69444	0.19444	4.33333	5	282.83	64.685	165	388	2.9667	0.36094	2.25	3.4	6.3	0.17321	6	6.6	9.2667	0.51017	8.25	9.85	2.18346	0.247	1.85294	2.66667	145.633	2.717	140.65	150	36.6333	0.2489	36.25	37.1
Salinity	HOR 7037	100	0	100	100	448.148	31.6445	411.111	511.111	34.4066	3.64033	30.303	41.6667	3.67778	0.49594	3.11667	4.66667	2.96667	0.2848	2.4	3.3	1755.56	138.221	1483.33	1933.33	8.7778	0.72222	7.5	10	8.7778	0.7286	7.3333	9.6667	17.5556	1.38221	14.8333	19.3333	1.00182	0.04801	0.93333	1.09434	226.033	26.533	182.8	274.3	34.6222	1.4587	33	37.533
Salinity	HOR 7040	86.667	13.3333	60	100	351.852	59.2593	233.333	411.111	29.7258	0.5772	28.5714	30.303	2.81667	0.47561	1.86667	3.33333	3.36667	0.06667	3.3	3.5	1393.33	381.066	730	2050	6.9444	1.20313	5.5	9.3333	8.6111	1.33449	6.6667	11.1667	15.5556	2.52824	12.1667	20.5	1.24729	0.04326	1.19643	1.33333	227.183	47.466	160.767	319.133	40.8833	4.9843	32.9333	50.067
Salinity	HOR 7041	96.667	3.3333	90	100	451.852	9.7991	433.333	466.667	36.2938	2.51409	32.2581	40.9091	3.93889	0.12559	3.73333	4.16667	2.78148	0.18947	2.44444	3.1	1713.33	101.233	1516.67	1853.33	8.5111	0.72784	7.1667	9.6667	9.2778	0.6407	8	10	17.7889	1.35131	15.1667	19.6667	1.09368	0.02987	1.03448	1.13027	236.522	25.497	185.533	262.633	39.0333	1.0269	37.4667	40.967
Salinity	HOR 7043	96.667	3.3333	90	100	385.185	14.8148	355.556	400	29.2853	0.1265	29.0323	29.4118	2.98333	0.14369	2.7	3.16667	3.41481	0.01481	3.4	3.44444	1470	117.584	1260	1666.67	7.6667	0.53576	6.8333	8.6667	7.5	0.25459	7.1667	8	15.1667	0.78764	14	16.6667	0.98321	0.03639	0.92308	1.04878	216.733	21.139	182.4	255.267	39.0111	3.6479	32.4333	45.033
Salinity	HOR 7044	53.333	3.3333	50	60	185.185	16.1441	155.556	211.111	25.8914	1.1497	23.8095	27.7778	1.47778	0.14979	1.23333	1.75	3.87778	0.17462	3.6	4.2	622.67	47.846	542.5	708	5.5	0.14434	5.25	5.75	6.1667	0.29627	5.6	6.6	11.6667	0.43811	10.85	12.35	1.11998	0.02667	1.06667	1.14783	133.433	3.262	129.45	139.9	28.3167	1.0265	26.6	30.15
Salinity	HOR 7045	86.667	8.8192	70	100	203.704	41.2427	122.222	255.556	20.4431	1.17762	18.4211	22.5	1.88889	0.26393	1.36667	2.21667	4.92434	0.28435	4.44444	5.42857	1062.11	163.615	735	1233.33	5.4444	0.33793	4.8333	6	6.6778	0.54444	5.6667	7.5333	12.1222	0.88199	10.5	13.5333	1.22346	0.02581	1.17241	1.25556	216.5	15.528	192.933	245.8	35.3889	0.9639	33.6667	37
Salinity	HOR 7047	86.667	13.3333	60	100	274.074	53.7994	166.667	333.333	23.8708	0.84288	22.2222	25	2.22222	0.41291	1.4	2.7	4.2	0.15275	4	4.5	1226.11	268.284	690	1513.33	6.0833	0.58333	5	7	7.7111	0.61474	6.5	8.5	13.7944	1.15255	11.5	15.1333	1.27397	0.05865	1.1619	1.36	188.472	23.511	158.05	234.733	38.2111	1.7711	35.1	41.233
Salinity	HOR 7048	90	5.7735	80	100	351.852	31.6445	288.889	388.889	28.7575	1.26431	26.6667	31.0345	2.77222	0.27894	2.23333	3.16667	3.49074	0.15243	3.22222	3.75	1091.33	64.962	980	1205	5.8833	0.08819	5.75	6.05	6.25	0.14434	6	6.5	12.1333	0.06009	12.05	12.25	1.06352	0.04011	0.99174	1.13043	142.083	15.281	117.5	170.1	28.8167	3.9594	23.05	36.4
Salinity	HOR 7049	50	0	50	50	166.667	6.415	155.556	177.778	25.0418	0.7238	23.8095	26.3158	1.36667	0.07698	1.23333	1.5	4	0.11547	3.8	4.2	626.67	120.635	475	865	6.2	1.05357	5	8.3	6.3333	1.36423	4.5	9	12.5333	2.4127	9.5	17.3	1.00736	0.05534	0.9	1.08434	141.933	28.021	86.3	175.6	35.5667	4.2807	27.9	42.7
Salinity	HOR 7051	70	5.7735	60	80	244.444	33.945	177.778	288.889	26.1706	2.20319	23.0769	30.4348	2.14444	0.29144	1.56667	2.5	3.87302	0.30901	3.28571	4.33333	1251.67	53.567	1155	1340	8.5	0.28868	8	9	9.5	0.43301	8.75	10.25	18	0.72169	16.75	19.25	1.11676	0.01304	1.09375	1.13889	298.15	17.712	264.95	325.45	45.2417	1.6013	42.95	48.325
Salinity	HOR 7056	90	10	70	100	362.963	48.5736	266.667	422.222	29.5539	0.94088	28	31.25	3.02222	0.39444	2.23333	3.41667	3.39048	0.10733	3.2	3.57143	1591.67	211.154	1178.33	1873.33	8.0778	0.52927	7.1667	9	9.5222	0.17882	9.1667	9.7333	17.6	0.57831	16.8333	18.7333	1.18889	0.08153	1.08148	1.34884	157.111	16.64	132.533	188.833	30.2556	2.0952	26.4667	33.7
Salinity	HOR 7071	86.667	8.8192	70	100	348.148	40.7407	266.667	388.889	29.5714	1.29625	28	32.1429	2.92222	0.34925	2.23333	3.36667	3.39418	0.14303	3.11111	3.57143	1633.33	145.453	1388.33	1891.67	9.5833	0.14434	9.3333	9.8333	9.3333	0.3849	8.6667	10	18.9167	0.52924	18	19.8333	0.97314	0.02552	0.92857	1.01695	208.678	1.646	205.567	211.167	41.5389	0.5306	41	42.6
Salinity	HOR 7076	93.333	6.6667	80	100	433.333	39.0209	355.556	477.778	35.3616	1.08362	33.3333	37.037	3.78333	0.32189	3.15	4.2	2.83333	0.08819	2.7	3	1726.44	109.274	1509.33	1856.67	9.1333	0.08389	8.9667	9.2333	9.3889	0.14699	9.1667	9.6667	18.5222	0.21286	18.1333	18.8667	1.02795	0.01186	1.01083	1.05072	234.822	0.646	233.667	235.9	36.0778	0.7474	34.6333	37.133
Salinity	HOR 7077	23.333	8.8192	10	40	62.963	28.9269	11.111	111.111	21.2963	2.44977	16.6667	25	0.63889	0.26498	0.16667	1.08333	4.83333	0.60093	4	6	41	18.93	11	76	0.7333	0.12019	0.5	0.9	0.8667	0.13333	0.6	1	1.6	0.25166	1.1	1.9	1.18704	0.04061	1.11111	1.25	89.733	6.093	78.3	99.1	19.4333	0.5457	18.7	20.5
Salinity	HOR 7078	83.333	12.0185	60	100	296.296	48.5736	200	355.556	26.1962	0.6588	25	27.2727	2.31111	0.38216	1.56667	2.83333	3.82222	0.09686	3.66667	4	1117.78	121.059	882	1283.33	7.3333	0.4141	6.6	8.0333	6.2444	0.24063	5.8333	6.6667	13.5778	0.57101	12.8333	14.7	0.85539	0.04586	0.79186	0.94444	233.211	14.012	207.6	255.867	41.1111	0.5945	40	42.033
Salinity	HOR 7086	70	0	70	70	296.296	16.1441	266.667	322.222	31.6061	2.02351	28	35	2.52222	0.15225	2.23333	2.75	3.19048	0.20757	2.85714	3.57143	1154.22	81.504	1012.67	1295	8.1	0.74337	6.9667	9.5	8.3889	0.45474	7.5	9	16.4889	1.16434	14.4667	18.5	1.04344	0.0488	0.94737	1.10638	255.794	28.423	214.933	310.45	42.2111	5.532	33.2333	52.3
Salinity	HOR 7087	60	5.7735	50	70	240.741	9.7991	222.222	255.556	30.2794	2.23488	25.9259	33.3333	1.85556	0.09876	1.66667	2	3.34127	0.26239	3	3.85714	989.83	155.754	755	1284.5	8.2333	0.30837	7.9167	8.85	8.0833	0.71847	7.1667	9.5	16.3167	1.0232	15.1	18.35	0.97823	0.05014	0.90336	1.07345	240.944	31.787	179.5	285.8	39.7056	5.014	30.5667	47.85
Salinity	HOR 7092	63.333	3.3333	60	70	248.148	25.9259	200	288.889	29.0046	2.02935	25	31.5789	1.96667	0.22194	1.56667	2.33333	3.48413	0.26022	3.16667	4	1184.33	65.014	1090	1309	9.1667	0.09623	9	9.3333	9.5333	0.2117	9.1667	9.9	18.7	0.30792	18.1667	19.2333	1.03974	0.01218	1.01852	1.06071	243.956	11.842	225.267	265.9	37.8222	1.4394	35.4667	40.433
Salinity	HOR 7094	90	10	70	100	318.519	53.7994	211.111	377.778	26.046	1.37356	23.3333	27.7778	2.47778	0.37235	1.73333	2.86667	3.8619	0.21386	3.6	4.28571	1371.56	178.154	1031.33	1633.33	7.6333	0.37168	7.0667	8.3333	7.5556	0.29397	7	8	15.1889	0.57617	14.5	16.3333	0.99275	0.04672	0.93333	1.08491	226.278	24.282	192.067	273.233	35.2889	1.8132	32.0333	38.3
Salinity	HOR 7106	60	5.7735	50	70	251.852	3.7037	244.444	255.556	32.3212	3.35148	26.9231	38.4615	2.10556	0.07474	2	2.25	3.16032	0.32168	2.6	3.71429	1127.78	138.017	891.67	1369.67	9.7833	0.35603	9.1667	10.4	8.9167	0.14434	8.6667	9.1667	18.7	0.50037	17.8333	19.5667	0.91276	0.0185	0.88141	0.94545	300.239	59.729	185.65	386.767	43.6167	7.0001	29.7833	52.4
Salinity	HOR 7107	66.667	8.8192	50	80	203.704	41.2427	122.222	255.556	23.3586	1.28143	20.8333	25	1.66667	0.31225	1.06667	2.11667	4.30833	0.24847	4	4.8	713.78	112.009	490	834.67	4.4556	0.30812	3.9333	5	6.1778	0.24746	5.8667	6.6667	10.6333	0.54806	9.8	11.6667	1.39275	0.04973	1.33333	1.49153	169.311	9.665	152.3	185.767	32.3556	1.2234	30.6667	34.733
Salinity	HOR 7111	53.333	3.3333	50	60	166.667	23.1296	122.222	200	24.0497	1.65243	20.8333	26.3158	1.36667	0.17321	1.06667	1.66667	4.2	0.30551	3.8	4.8	766.67	62.222	650	862.5	7.75	0.57735	6.75	8.75	6.625	0.21651	6.25	7	14.375	0.79386	13	15.75	0.86025	0.03645	0.8	0.92593	263.967	18.412	238.7	299.8	40.8167	1.5172	37.9	43
Salinity	HOR 7112	66.667	13.3333	40	80	237.037	64.2569	111.111	322.222	25.8861	2.13871	22.2222	29.6296	1.91111	0.51463	0.9	2.58333	3.91667	0.32543	3.375	4.5	1169.33	288.833	600	1538.67	9.35	0.79867	7.9667	10.7333	7.7667	0.42339	7.0333	8.5	17.1167	1.22206	15	19.2333	0.83514	0.02634	0.79193	0.88285	222.256	25.038	173.9	257.7	35.5778	3.4397	29.3333	41.2
Salinity	HOR 7113	76.667	3.3333	70	80	351.852	13.3539	333.333	377.778	35.3406	2.39911	30.7692	38.8889	3.11667	0.15486	2.9	3.41667	2.85714	0.20308	2.57143	3.25	1593.89	113.482	1388.33	1780	10.6389	0.34134	10	11.1667	10.1111	0.73493	9	11.5	20.75	0.75615	19.8333	22.25	0.95302	0.07765	0.80597	1.06977	279.139	24.831	245.4	327.567	38.6667	2.2804	34.1333	41.367
Salinity	HOR 7114	76.667	3.3333	70	80	325.926	16.1441	300	355.556	31.9732	2.24563	27.5862	35	2.63333	0.15123	2.4	2.91667	3.16071	0.23578	2.85714	3.625	1432.33	185.593	1098.67	1740	9.3833	1.40854	6.5667	10.8333	9.3889	1.148	7.1667	11	18.7722	2.5333	13.7333	21.75	1.01257	0.04888	0.92308	1.09137	267.511	32.899	212.9	326.6	35.8333	5.5269	26.4667	45.6
Salinity	HOR 7121	100	0	100	100	444.444	16.9725	411.111	466.667	33.5	1.63755	30.303	35.7143	3.62222	0.14476	3.33333	3.78333	3	0.15275	2.8	3.3	1324.44	86.202	1200	1490	5.9667	0.38634	5.5	6.7333	7.2778	0.48432	6.5	8.1667	13.2444	0.86202	12	14.9	1.2198	0.02418	1.18182	1.26471	194.333	19.72	162.933	230.7	26.5667	3.319	20.5	31.933
Salinity	HOR 7129	90	5.7735	80	100	400	6.415	388.889	411.111	34.3956	3.30097	28.5714	40	3.49444	0.08625	3.4	3.66667	2.96296	0.29104	2.5	3.5	1618.89	95.264	1453.33	1783.33	8.6667	0.09623	8.5	8.8333	9.3333	0.19245	9	9.6667	18	0.09623	17.8333	18.1667	1.07768	0.03418	1.01887	1.13725	239.167	15.724	211.167	265.567	38.4056	2.786	34.7167	43.867
Salinity	HOR 7130	90	0	90	90	337.037	13.3539	311.111	355.556	27.6238	0.99005	25.7143	29.0323	2.83333	0.13878	2.56667	3.03333	3.62963	0.13354	3.44444	3.88889	1027.5	56.292	930	1125	5.25	0.24056	4.8333	5.6667	6.1667	0.3849	5.5	6.8333	11.4167	0.62546	10.3333	12.5	1.17281	0.01964	1.13793	1.20588	265.667	17.393	246.2	300.367	45.7111	2.9624	42.6	51.633
Salinity	HOR 7131	73.333	6.6667	60	80	244.444	39.0209	166.667	288.889	24.8984	1.36096	22.2222	26.6667	2.03333	0.319	1.4	2.41667	4.04167	0.23199	3.75	4.5	603.78	69.193	470	701.33	3.0889	0.24063	2.6667	3.5	5.1111	0.33793	4.5	5.6667	8.2	0.28739	7.8333	8.7667	1.68372	0.2015	1.28571	1.9375	152.811	13.145	127.333	171.167	32.5111	3.2049	28.0667	38.733
Salinity	HOR 7136	50	0	50	50	177.778	6.415	166.667	188.889	26.3645	0.80225	25	27.7778	1.53333	0.07698	1.4	1.66667	3.8	0.11547	3.6	4	758.33	41.667	675	800	6.5	1.52753	3.5	8.5	8.6667	0.72648	7.5	10	15.1667	0.83333	13.5	16	1.62428	0.62068	0.88235	2.85714	235.933	37.2	192.8	310	51.2	3.4395	46.9	58
Salinity	HOR 7138	83.333	6.6667	70	90	307.407	31.6445	244.444	344.444	27.1079	0.64015	25.9259	28.125	2.47778	0.29144	1.9	2.83333	3.69312	0.08806	3.55556	3.85714	1082.67	161.329	770	1308	5.3889	0.48432	4.5	6.1667	7.4556	0.53932	6.5	8.3667	12.8444	1.02295	11	14.5333	1.38828	0.02815	1.35676	1.44444	136.078	22.314	91.5	160.2	28	4.9601	18.2	34.233
Salinity	HOR 7148	96.667	3.3333	90	100	418.519	9.7991	400	433.333	32.5566	1.90771	29.4118	36	3.36111	0.12108	3.16667	3.58333	3.09259	0.17966	2.77778	3.4	1260	94.516	1080	1400	5.7778	0.22222	5.3333	6	7.2222	0.40062	6.6667	8	13	0.57735	12	14	1.25	0.04811	1.16667	1.33333	142.967	3.828	136	149.2	28.3556	1.5253	25.6	30.867
Salinity	HOR 7150	96.667	3.3333	90	100	429.63	9.7991	411.111	444.444	33.7121	2.0862	30.303	37.5	3.52778	0.12108	3.33333	3.75	2.98889	0.18291	2.66667	3.3	1366.67	8.819	1350	1380	7.1778	0.17249	6.8333	7.3667	7	0.50918	6.3333	8	14.1778	0.58066	13.5	15.3333	0.97542	0.06674	0.85973	1.09091	191.811	11.387	172.667	212.067	32.0333	2.2716	28.4333	36.233
Salinity	HOR 7151	73.333	3.3333	70	80	307.407	16.1441	277.778	333.333	31.0897	1.21344	29.1667	33.3333	2.52222	0.18291	2.2	2.83333	3.22619	0.12429	3	3.42857	925.22	69.959	786.33	1009.33	5.7	0.17321	5.4	6	6.9167	0.62546	5.8333	8	12.6167	0.79867	11.2333	14	1.20901	0.07309	1.08025	1.33333	191.511	27.515	163.2	246.533	31.25	3.438	26.9667	38.05
Salinity	HOR 7152	53.333	6.6667	40	60	144.444	29.3972	88.889	188.889	21.8095	1.17031	20	24	1.27222	0.24369	0.81667	1.65	4.61111	0.24216	4.16667	5	551.67	86.811	380	660	4.5	0.57735	3.5	5.5	5.75	0.14434	5.5	6	10.25	0.43301	9.5	11	1.33069	0.20789	1	1.71429	255.533	125.162	111	504.8	58.9333	24.8219	23.6	106.8
Salinity	HOR 7153	100	0	100	100	437.037	13.3539	411.111	455.556	32.7064	1.24664	30.303	34.4828	3.38333	0.13368	3.11667	3.53333	3.06667	0.12019	2.9	3.3	1694.44	5.556	1683.33	1700	10.1111	0.14699	9.8333	10.3333	6.8333	0.09623	6.6667	7	16.9444	0.05556	16.8333	17	0.67639	0.01937	0.64516	0.71186	224.289	4.972	215.433	232.633	32.3222	0.5165	31.6333	33.333
Salinity	HOR 7154	90	10	70	100	325.926	57.4969	211.111	388.889	26.5608	1.62994	23.3333	28.5714	2.58889	0.42789	1.73333	3.03333	3.79524	0.24693	3.5	4.28571	1022.22	95.011	840	1160	5.7278	0.30586	5.35	6.3333	5.6944	0.31304	5.1667	6.25	11.4222	0.39503	10.6667	12	1.00079	0.08471	0.89474	1.16822	160.022	5.498	150.033	169	32.4722	2.3932	29.8333	37.25
Salinity	HOR 7155	66.667	3.3333	60	70	255.556	6.415	244.444	266.667	28.5016	1.65105	25.9259	31.5789	1.99444	0.08625	1.9	2.16667	3.53175	0.20031	3.16667	3.85714	992.92	61.924	870	1067.5	7.625	0.07217	7.5	7.75	7.25	0.14434	7	7.5	14.875	0.21651	14.5	15.25	0.95063	0.00993	0.93333	0.96774	259.042	54.987	181.85	365.475	39.2083	5.8906	31.3	50.725
Salinity	HOR 7156	100	0	100	100	455.556	16.9725	422.222	477.778	34.6671	1.7507	31.25	37.037	3.7	0.15031	3.4	3.86667	2.9	0.15275	2.7	3.2	1817.78	167.667	1536.67	2116.67	9.3889	0.78371	7.8333	10.3333	8.7889	1.03106	7.5333	10.8333	18.1778	1.67667	15.3667	21.1667	0.9367	0.07279	0.8	1.04839	193.689	39.131	121.567	256.067	30.9222	3.8938	23.6667	37
Salinity	HOR 7163	73.333	12.0185	50	90	259.259	52.2472	155.556	322.222	25.9554	1.12025	23.8095	27.5862	2.08889	0.43646	1.23333	2.66667	3.86759	0.17196	3.625	4.2	882.92	132.292	637.5	1091.25	5.625	0.07217	5.5	5.75	6.5	0.28868	6	7	12.125	0.36084	11.5	12.75	1.15462	0.03652	1.09091	1.21739	198.017	36.779	157.6	271.45	41.775	5.8491	33.25	52.975
Salinity	HOR 7167	86.667	3.3333	80	90	348.148	9.7991	333.333	366.667	29.7576	1.37002	27.2727	32	2.75556	0.12814	2.56667	3	3.375	0.15775	3.125	3.66667	1016.94	42.78	973.33	1102.5	5.75	0.31549	5.1667	6.25	6	0.19245	5.6667	6.3333	11.75	0.45896	10.8333	12.25	1.0475	0.04386	0.96	1.09677	307.2	151.218	151.967	609.6	61.0889	31.0699	28.4	123.2
Salinity	HOR 7168	73.333	6.6667	60	80	255.556	27.9623	200	288.889	25.8244	0.48121	25	26.6667	2.11111	0.27493	1.56667	2.45	3.875	0.07217	3.75	4	933.78	86.828	772	1069.33	5.8833	0.37056	5.25	6.5333	6.8611	0.07349	6.75	7	12.7444	0.39923	12	13.3667	1.17494	0.06982	1.04592	1.28571	249.956	107.155	120.533	462.6	53.6833	22.5655	27.8667	98.65
Salinity	HOR 9489	100	0	100	100	437.037	7.4074	422.222	444.444	32.6389	0.69444	31.25	33.3333	3.59444	0.1164	3.36667	3.75	3.06667	0.06667	3	3.2	1660	23.094	1620	1700	7.8333	0.28868	7.3333	8.3333	8.7667	0.05774	8.6667	8.8667	16.6	0.23094	16.2	17	1.12275	0.04885	1.04	1.20909	238.833	27.178	191.3	285.433	36.8722	3.2728	31.0167	42.333
Salinity	HOR 9548	86.667	8.8192	70	100	322.222	39.0209	244.444	366.667	27.3284	0.90929	25.9259	29.0323	2.49444	0.30586	1.9	2.91667	3.6672	0.12026	3.44444	3.85714	1317.78	116.27	1108.33	1510	6.7222	0.14699	6.5	7	8.5333	0.19532	8.1667	8.8333	15.2556	0.29897	14.8333	15.8333	1.26999	0.0286	1.225	1.32308	213.744	23.316	185.5	260	32.7333	1.4916	30.1667	35.333
Salinity	HOR 9563	100	0	100	100	466.667	16.9725	433.333	488.889	35.9189	1.87603	32.2581	38.4615	3.95556	0.14948	3.66667	4.16667	2.8	0.15275	2.6	3.1	1633.33	69.389	1533.33	1766.67	7.7222	0.30932	7.3333	8.3333	8.6111	0.38889	8	9.3333	16.3333	0.69389	15.3333	17.6667	1.11475	0.01253	1.09091	1.13333	203.956	9.443	189.3	221.6	31.6444	1.474	29.1667	34.267
Salinity	HOR 9577	76.667	8.8192	60	90	266.667	33.945	200	311.111	25.7937	0.48276	25	26.6667	2.17222	0.19775	1.81667	2.5	3.87963	0.07232	3.75	4	1377.83	161.045	1064	1597.5	7.4389	0.12184	7.25	7.6667	10.5222	0.116	10.3333	10.7333	17.9611	0.2195	17.7333	18.4	1.41489	0.01672	1.3964	1.44828	230.644	9.613	213.9	247.2	43.4167	2.2343	39.15	46.7
Salinity	HOR 980	83.333	16.6667	50	100	274.074	75.9936	122.222	355.556	24.2634	1.72605	20.8333	26.3158	2.14444	0.54026	1.06667	2.75	4.16667	0.31798	3.8	4.8	1530.56	236.111	1058.33	1766.67	9.7778	0.78371	8.8333	11.3333	9.0556	0.40062	8.5	9.8333	18.8333	1.16667	17.6667	21.1667	0.93164	0.03827	0.86765	1	237.022	13.74	214.8	262.133	39.3222	0.7405	38.5	40.8
Salinity	HOR 9878	83.333	3.3333	80	90	322.222	16.9725	288.889	344.444	28.5203	1.20069	26.6667	30.7692	2.49444	0.14917	2.23333	2.75	3.51852	0.14552	3.25	3.75	1148.06	134.942	1000	1417.5	5.4167	0.41667	5	6.25	8.2778	0.61864	7.5	9.5	13.6944	1.03227	12.5	15.75	1.52889	0.01975	1.5	1.56667	249.628	9.08	237.767	267.467	39.8611	1.9011	36.4333	43
Overall salinity		77.372	0.832	10	100	297.952	4.4303	11.111	511.111	28.3325	0.19023	16.6667	47.3684	2.44736	0.03661	0.16667	4.66667	3.62869	0.02441	2.11111	6	1089.6	18.192	11	2483.33	6.4685	0.09596	0.2	13	7.3545	0.08042	0.6	14.3667	13.8231	0.16661	0.8	24.8333	1.23845	0.01605	0.58065	5	201.761	2.606	30.7	609.6	37.4694	0.4389	10	123.2
Control				2	207																																									83		203	124
Salinity				28	191																																									121		201	194
Control				56	110
Salinity				22	89
[truncated: 4 more columns]
