# Supplementary material for: Genome-Wide Association Study of Salt Tolerance-Related Traits during Germination and Seedling Development in an Intermedium-Spike Barley Collection
Source: Int J Mol Sci. 2022 Sep 21;23(19):11060. doi: 10.3390/ijms231911060 (PMC9569600; doi:10.3390/ijms231911060)
Supplement: Supplementary file 1 [file ijms-23-11060-s001.zip › Table S2. Means, standrad error, minmium and maximum of salinity tolerance indices.xlsx]

## Sheet: Sheet1
Table S2 Means, standard error, minimum and maximum of salinity tolerance indices
	Germination tolerance index (GTI)				Mean germination time tolerance index (MGTTI)				Shoot length tolerance index (SHLTI)				Root length tolerance index (RLTI)				Seedling length tolerance index (SLTI)				Seedling fresh weight tolerance index (SFWTI)				Seedling dry weight tolerance index (SDWTI)				Water content tolerance index (WCTI)
	Mean	Std. Error	Minimum	Maximum	Mean	Std. Error	Minimum	Maximum	Mean	Std. Error	Minimum	Maximum	Mean	Std. Error	Minimum	Maximum	Mean	Std. Error	Minimum	Maximum	Mean	Std. Error	Minimum	Maximum	Mean	Std. Error	Minimum	Maximum	Mean	Std. Error	Minimum	Maximum
BCC 1344	0.72592	0.22902	0.39098	1.16397	0.45729	0.04416	0.37138	0.51799	0.29579	0.0281	0.24752	0.34485	0.41683	0.0181	0.38137	0.44083	0.35612	0.02206	0.3135	0.38732	0.46897	0.07134	0.3713	0.60788	1.01135	0.06491	0.89171	1.11483	0.88488	0.02376	0.8403	0.92142
BCC 472	0.99865	0.18708	0.65163	1.2933	0.6189	0.04588	0.55221	0.70682	0.65036	0.02527	0.60723	0.69474	0.62263	0.00748	0.6078	0.63173	0.63632	0.01301	0.61955	0.66194	0.6521	0.06461	0.52699	0.74266	1.30309	0.08334	1.15165	1.43911	0.90632	0.01016	0.89322	0.92632
BCC 683	0.89519	0.10115	0.70376	1.04757	0.66627	0.03987	0.58983	0.72414	0.62158	0.04801	0.52729	0.6844	0.91247	0.08344	0.7704	1.05932	0.76719	0.06123	0.64865	0.85312	0.56367	0.02066	0.52237	0.58494	0.75216	0.01273	0.73736	0.7775	0.95781	0.00866	0.94066	0.96846
BCC 710	0.71798	0.05899	0.62556	0.82771	0.5331	0.0103	0.51302	0.54713	0.75429	0.12456	0.5687	0.991	0.85272	0.15724	0.60273	1.14293	0.80524	0.14103	0.58689	1.06905	0.66994	0.12996	0.47095	0.91424	1.38103	0.35015	0.68783	1.81385	0.89885	0.03266	0.83703	0.94802
BCC 741	0.70929	0.06648	0.58647	0.81478	0.61681	0.04463	0.56865	0.70598	0.66351	0.04296	0.59609	0.74335	0.82646	0.05799	0.73696	0.93508	0.74785	0.0484	0.69505	0.8445	0.83903	0.13876	0.66822	1.11386	1.26976	0.20511	0.99492	1.67091	0.9462	0.00182	0.9443	0.94985
BCC 747	0.75247	0.09195	0.62556	0.93118	0.62133	0.02401	0.58971	0.66844	0.91507	0.01559	0.89414	0.94554	0.91579	0.09835	0.73148	1.06746	0.91869	0.0523	0.81624	0.98822	0.90419	0.09308	0.74272	1.06516	1.1892	0.05127	1.1207	1.28952	0.96468	0.01101	0.94267	0.97607
BCC 763	0.84708	0.23085	0.5213	1.2933	0.51969	0.04787	0.42705	0.58696	0.59186	0.04334	0.54156	0.67814	0.64303	0.05717	0.5778	0.75697	0.62292	0.04955	0.56778	0.7218	0.50558	0.04142	0.44147	0.58306	0.90789	0.12962	0.75172	1.16518	0.92408	0.00833	0.90786	0.93553
BCC 766	0.73957	0.07655	0.58647	0.81746	0.76583	0.0314	0.71566	0.82364	0.55444	0.07275	0.42254	0.67359	0.7606	0.18726	0.54235	1.13331	0.65632	0.12451	0.48332	0.89793	0.62257	0.10098	0.43602	0.78286	1.30906	0.15078	1.12068	1.60719	0.89162	0.02596	0.8419	0.92941
BCC 778	1.08116	0.15449	0.78195	1.29755	0.82365	0.04077	0.77958	0.9051	0.7545	0.04699	0.69356	0.84694	1.19786	0.0859	1.1083	1.3696	0.97696	0.06625	0.9018	1.10904	0.46259	0.04528	0.39926	0.55031	0.87503	0.07388	0.72742	0.95447	0.91168	0.01283	0.88715	0.93049
HOR 10166	0.5405	0.0879	0.36491	0.6358	0.6424	0.0472	0.58902	0.73652	0.05276	0.00556	0.04219	0.06103	0.22604	0.00327	0.21974	0.23072	0.13818	0.00258	0.13316	0.14171	0.66152	0.02698	0.63145	0.71536	2.37402	0.22537	1.96137	2.73742	0.73512	0.03199	0.67689	0.78719
HOR 10255	0.7045	0.17869	0.35188	0.93118	0.65565	0.08612	0.48602	0.76631	0.87845	0.13393	0.61224	1.03719	1.05572	0.16567	0.73252	1.28049	0.97133	0.14906	0.67723	1.16057	0.99857	0.15291	0.69602	1.18839	1.65621	0.11144	1.43343	1.77367	0.90733	0.01462	0.87981	0.92966
HOR 10273	0.83006	0.15708	0.5213	1.03464	0.5202	0.02949	0.46468	0.56519	0.52969	0.10207	0.3976	0.73052	0.49721	0.02726	0.46888	0.55172	0.51292	0.06161	0.43826	0.63514	0.98414	0.13751	0.75177	1.22773	2.6028	0.35971	2.03726	3.27067	0.85664	0.00343	0.8517	0.86323
HOR 10274	0.82149	0.13319	0.58647	1.04757	0.5721	0.03454	0.50676	0.62418	0.30808	0.00371	0.3008	0.31295	0.36154	0.05059	0.26583	0.43782	0.33511	0.02744	0.28257	0.3751	1.16826	0.02136	1.13494	1.20806	3.54298	0.26346	3.24199	4.06802	0.82708	0.01367	0.79975	0.84092
HOR 10281	1.21115	0.08428	1.04261	1.29755	1.07476	0.05272	1.00973	1.17916	0.81716	0.06177	0.69484	0.89331	0.86867	0.04828	0.80721	0.96389	0.84569	0.04176	0.77076	0.91512	1.71691	0.13147	1.528	1.96974	2.19678	0.16505	1.9966	2.52418	0.95782	0.00757	0.94318	0.96847
HOR 10302	0.7782	0.15451	0.46917	0.93424	0.70994	0.05752	0.63614	0.82327	0.55089	0.05049	0.45204	0.61815	0.50049	0.15565	0.21612	0.75235	0.52104	0.10349	0.3214	0.66816	0.99296	0.14924	0.75734	1.26946	2.13746	0.35369	1.77569	2.84479	0.87745	0.00857	0.86391	0.89332
HOR 10538	0.85686	0.04075	0.81478	0.93834	0.85826	0.07293	0.71362	0.94696	0.45836	0.02669	0.41502	0.50702	0.50997	0.07239	0.39518	0.64378	0.48448	0.04982	0.40466	0.57603	0.51581	0.01828	0.48756	0.55003	1.20644	0.06377	1.09002	1.30978	0.86579	0.0084	0.84964	0.87789
HOR 10543	1.09021	0.0369	1.05102	1.16397	0.99421	0.07761	0.85197	1.11913	0.4971	0.12019	0.26024	0.65102	0.67413	0.04993	0.58186	0.75333	0.58485	0.08571	0.41347	0.67368	0.65046	0.04602	0.56165	0.71583	1.30383	0.07145	1.18085	1.42836	0.89864	0.02332	0.85578	0.93602
HOR 10701	1.08168	0.04312	1.03464	1.1678	1.38238	0.03812	1.33101	1.45686	0.54737	0.03252	0.48892	0.6013	0.70604	0.03626	0.6391	0.76369	0.62918	0.0043	0.6212	0.63597	0.32894	0.01508	0.29946	0.34917	0.64763	0.04521	0.58228	0.73443	0.89508	0.0143	0.87979	0.92365
HOR 10714	0.90401	0.09371	0.72982	1.05102	0.94771	0.02826	0.90877	1.00266	0.54291	0.0645	0.46197	0.67036	0.66486	0.07667	0.53752	0.8025	0.60521	0.06979	0.50116	0.73781	0.45468	0.05915	0.35885	0.56266	1.037	0.12441	0.79928	1.21949	0.87248	0.00574	0.8617	0.88126
HOR 10860	1.12914	0.03677	1.05564	1.1678	1.02571	0.03832	0.94915	1.06675	0.82158	0.10206	0.63161	0.98122	1.02592	0.14767	0.74677	1.249	0.92812	0.12324	0.69663	1.11716	0.77915	0.13045	0.55492	1.00679	1.18507	0.15382	1.00084	1.49054	0.94044	0.01207	0.91732	0.958
HOR 10873	0.78779	0.07572	0.69838	0.93834	0.65269	0.0525	0.5477	0.70598	0.50956	0.04802	0.42389	0.58999	0.39729	0.03785	0.32418	0.45084	0.45122	0.04204	0.3726	0.51636	0.56494	0.1385	0.41694	0.84171	1.55105	0.35522	1.17612	2.26113	0.83834	0.01054	0.81867	0.85472
HOR 11063	1.08168	0.04312	1.03464	1.1678	0.79745	0.04015	0.75641	0.87775	0.84501	0.24546	0.36593	1.17736	0.473	0.11004	0.26599	0.6412	0.63836	0.16943	0.31176	0.87987	0.96409	0.16415	0.73331	1.28171	1.49356	0.11385	1.28442	1.67611	0.9397	0.01906	0.90249	0.96542
HOR 11234	1.25493	0.04551	1.16397	1.30326	1.51713	0.07098	1.43132	1.65797	1.11521	0.07874	0.96037	1.21749	1.32866	0.04491	1.27798	1.41821	1.22424	0.05043	1.12663	1.29506	0.89715	0.08179	0.77064	1.05021	1.09152	0.06969	0.97712	1.21767	0.96587	0.0105	0.94491	0.97743
HOR 11247	1.09063	0.07974	0.93118	1.17293	1.22887	0.06262	1.10571	1.31013	1.09089	0.19428	0.72327	1.3837	0.58284	0.05229	0.47907	0.64601	0.80846	0.11302	0.59014	0.96835	0.66742	0.09617	0.47547	0.77392	1.15114	0.07808	1.03716	1.30058	0.91721	0.01771	0.88397	0.94442
HOR 11256	1.25459	0.04085	1.17293	1.29755	1.32403	0.08864	1.22712	1.50104	1.42141	0.08635	1.25791	1.55133	1.36905	0.0825	1.25056	1.52775	1.39666	0.07337	1.25488	1.5003	0.86903	0.09118	0.69863	1.01046	0.95589	0.07923	0.80914	1.08106	0.98411	0.00306	0.97821	0.98844
HOR 11275	1.29804	0.00288	1.2933	1.30326	1.02955	0.07563	0.92544	1.17663	1.25689	0.07184	1.14648	1.39172	1.22724	0.06291	1.13679	1.3482	1.24193	0.06707	1.14171	1.36925	0.62281	0.03819	0.56948	0.69683	0.78915	0.08415	0.67059	0.95188	0.97305	0.00618	0.96134	0.98233
HOR 11291	1.25459	0.04085	1.17293	1.29755	1.55412	0.08308	1.40243	1.68868	0.95345	0.07377	0.81289	1.06258	1.75635	0.03881	1.6799	1.80625	1.34351	0.05775	1.2317	1.42452	0.74938	0.02361	0.70269	0.77881	0.90432	0.1141	0.68971	1.07879	0.97954	0.01368	0.95699	1.00424
HOR 11527	0.5708	0.12329	0.35188	0.77853	0.6316	0.04535	0.57621	0.72149	0.42563	0.01526	0.39625	0.44748	0.99097	0.03287	0.94829	1.05562	0.69056	0.01755	0.66277	0.72303	0.63105	0.23123	0.29934	1.07596	1.16286	0.36313	0.64041	1.86098	0.9067	0.01244	0.88758	0.93004
HOR 11529	1.16804	0.07363	1.04261	1.29755	1.05428	0.05206	0.99397	1.15795	1.19623	0.0731	1.10343	1.34047	0.91284	0.08528	0.76523	1.06064	1.04494	0.05985	0.92534	1.10877	0.49817	0.04451	0.40924	0.54605	0.71852	0.0537	0.63724	0.81997	0.95161	0.01548	0.92731	0.98039
HOR 11530	0.91661	0.14816	0.65163	1.16397	0.66706	0.06603	0.59768	0.79905	0.48578	0.03487	0.42035	0.53939	0.87696	0.02985	0.82747	0.93063	0.67599	0.02891	0.63697	0.73245	0.64124	0.05948	0.58013	0.76018	0.93505	0.08038	0.79398	1.07236	0.95084	0.01627	0.91914	0.97308
HOR 11559	1.2155	0.07994	1.05564	1.29755	0.89307	0.07156	0.75515	0.99514	0.65803	0.06446	0.54004	0.762	1.00872	0.08666	0.86403	1.16371	0.83186	0.0756	0.70003	0.96188	0.69034	0.1248	0.5021	0.9264	0.89711	0.12502	0.67359	1.10593	0.96056	0.00777	0.95029	0.97579
HOR 11571	0.75677	0.09268	0.58647	0.90531	0.96852	0.08138	0.81616	1.09426	0.8839	0.03704	0.81377	0.93965	0.79838	0.0611	0.71891	0.9185	0.8394	0.03685	0.78502	0.90966	0.95162	0.05634	0.84492	1.03632	1.16965	0.04639	1.07731	1.2236	0.97029	0.00294	0.96513	0.9753
HOR 11579	1.16804	0.07363	1.04261	1.29755	1.31502	0.05491	1.25805	1.42482	0.86805	0.03674	0.79567	0.91518	0.95365	0.02376	0.90797	0.98785	0.91498	0.03066	0.85517	0.95656	0.61123	0.02965	0.55635	0.65813	1.01956	0.10017	0.8823	1.21457	0.91899	0.00986	0.89989	0.93278
HOR 11618	1.29804	0.00288	1.2933	1.30326	1.65578	0.12864	1.52512	1.91304	0.738	0.03997	0.66875	0.80721	0.80765	0.0574	0.69688	0.88913	0.77429	0.04558	0.6833	0.82461	0.52306	0.03295	0.45986	0.57084	1.01388	0.12282	0.76832	1.14164	0.88871	0.01224	0.87329	0.9129
HOR 11633	1.25493	0.04551	1.16397	1.30326	1.68789	0.08652	1.5164	1.79363	0.7623	0.05516	0.66845	0.85944	0.72712	0.09153	0.5583	0.87285	0.74591	0.0732	0.614	0.86686	0.42026	0.11002	0.2225	0.60271	0.83653	0.14428	0.58717	1.08696	0.86814	0.02686	0.81509	0.90199
HOR 11640	1.29804	0.00288	1.2933	1.30326	1.34675	0.05521	1.26367	1.45128	0.76731	0.11113	0.61638	0.98408	0.76842	0.15266	0.54377	1.05981	0.77099	0.13079	0.58515	1.02333	0.48274	0.0953	0.29569	0.60795	0.9003	0.17046	0.5601	1.08962	0.88832	0.0061	0.87898	0.89979
HOR 11641	1.04275	0.00473	1.03464	1.05102	1.13336	0.02009	1.10571	1.17242	0.60081	0.03826	0.52504	0.64792	0.54852	0.11157	0.38548	0.76198	0.57012	0.06335	0.50263	0.69673	0.32424	0.0555	0.24775	0.43215	0.59378	0.08688	0.4454	0.74627	0.89701	0.00758	0.88266	0.9084
HOR 11689	1.01244	0.07771	0.93118	1.1678	1.35882	0.03675	1.28665	1.40691	1.02875	0.11272	0.82624	1.21578	0.6782	0.07435	0.59756	0.82672	0.83696	0.08836	0.70282	1.00368	0.63321	0.07417	0.49723	0.75254	1.20675	0.21956	0.88288	1.62551	0.89495	0.0096	0.8759	0.90658
HOR 11718	1.21148	0.04311	1.16397	1.29755	1.63032	0.04048	1.55087	1.68348	0.68159	0.05108	0.61221	0.78122	0.75916	0.0567	0.69038	0.87163	0.72182	0.05397	0.65289	0.82823	0.49801	0.04795	0.40325	0.55822	1.03945	0.11928	0.80647	1.20036	0.88822	0.00533	0.88108	0.89866
HOR 11747	1.29804	0.00288	1.2933	1.30326	1.31816	0.04693	1.2682	1.41195	0.90641	0.06357	0.79687	1.01708	0.75647	0.07297	0.65528	0.89813	0.82735	0.04175	0.75865	0.90279	0.67023	0.07026	0.53029	0.75119	1.26846	0.11849	1.0316	1.39337	0.89747	0.0035	0.89055	0.90188
HOR 11768	1.29804	0.00288	1.2933	1.30326	1.19012	0.08047	1.10441	1.35094	0.28781	0.04739	0.19649	0.35545	0.40687	0.04011	0.33485	0.47348	0.35613	0.03995	0.27637	0.40014	0.28212	0.0175	0.24768	0.30473	0.6768	0.06747	0.54834	0.77679	0.84681	0.00297	0.84102	0.85085
HOR 11769	1.25459	0.04085	1.17293	1.29755	1.08638	0.0697	0.97928	1.2172	0.54246	0.09076	0.37008	0.67794	0.66819	0.08902	0.52519	0.83156	0.60776	0.08969	0.4473	0.75746	0.54734	0.05818	0.48149	0.66334	1.0946	0.16324	0.76947	1.28293	0.89207	0.0185	0.85702	0.91985
HOR 11770	1.03739	0.25804	0.5213	1.29755	0.82519	0.06021	0.74594	0.94333	0.19084	0.01059	0.16983	0.20363	0.38582	0.00523	0.37537	0.39122	0.29263	0.00631	0.28223	0.30403	0.30942	0.02863	0.25463	0.3512	0.84983	0.06954	0.72276	0.96233	0.82618	0.00322	0.81981	0.83018
HOR 11773	1.05124	0.06626	0.93834	1.1678	0.96279	0.02327	0.91751	0.99478	0.23591	0.05718	0.16432	0.34893	0.30772	0.07487	0.20579	0.45368	0.27779	0.06518	0.1938	0.40612	0.39511	0.05137	0.30038	0.47693	1.04717	0.20456	0.65655	1.34781	0.84735	0.01379	0.82938	0.87446
HOR 11798	1.04693	0.06652	0.93834	1.1678	1.1373	0.04264	1.08561	1.22188	0.3588	0.06612	0.25707	0.48283	0.31624	0.01404	0.28854	0.33406	0.34016	0.03303	0.28347	0.39787	0.45466	0.00655	0.44346	0.46613	1.09114	0.05853	0.99622	1.19793	0.85866	0.01732	0.82591	0.8848
HOR 11799	0.90791	0.19709	0.5213	1.1678	0.74244	0.04682	0.69296	0.83602	0.21801	0.03714	0.17492	0.29195	0.32116	0.05839	0.25352	0.43742	0.27165	0.04737	0.2159	0.36586	0.45666	0.02063	0.419	0.49008	1.23213	0.14178	1.02939	1.5052	0.82443	0.02713	0.78738	0.87729
HOR 11809	0.67051	0.08376	0.54737	0.83043	0.84308	0.01281	0.82029	0.8646	0.45071	0.00913	0.44069	0.46894	0.52409	0.01238	0.49933	0.53681	0.49119	0.00966	0.47355	0.50684	0.42692	0.03791	0.35434	0.4822	0.93453	0.0317	0.89529	0.99728	0.87414	0.0178	0.84086	0.90173
HOR 11828	1.08083	0.2146	0.65163	1.29755	0.84423	0.05459	0.76754	0.94988	0.32044	0.00518	0.31016	0.32669	0.66582	0.0177	0.63118	0.6895	0.48887	0.01283	0.46336	0.50403	0.37364	0.02241	0.32886	0.39758	0.8769	0.07553	0.72723	0.96946	0.87059	0.00462	0.86563	0.87982
HOR 11830	1.29804	0.00288	1.2933	1.30326	1.38258	0.08988	1.26367	1.55878	0.52983	0.02912	0.47178	0.56298	0.43939	0.00784	0.42392	0.4494	0.48708	0.01067	0.46672	0.50276	0.46174	0.06519	0.33565	0.5535	0.83469	0.09312	0.64926	0.94243	0.89875	0.0094	0.88233	0.91488
HOR 11832	1.09419	0.14191	0.82105	1.29755	1.15141	0.03848	1.10783	1.22813	0.56206	0.05451	0.45784	0.64186	0.62401	0.04901	0.53767	0.70737	0.59398	0.04753	0.49929	0.64852	0.79756	0.02189	0.75658	0.83139	1.64548	0.01654	1.62098	1.67698	0.88491	0.00881	0.86764	0.89652
HOR 12008	1.09449	0.10631	0.93834	1.29755	1.10878	0.02148	1.07809	1.15016	0.29446	0.04162	0.22614	0.3698	0.57323	0.06614	0.44138	0.64843	0.42904	0.05205	0.32981	0.50592	0.37037	0.02742	0.31897	0.41263	0.6749	0.12155	0.49759	0.90758	0.9015	0.0155	0.87093	0.92119
HOR 12240	1.04708	0.00509	1.03804	1.05564	0.83932	0.00957	0.8226	0.85573	0.63186	0.10002	0.43191	0.73717	0.58053	0.06105	0.461	0.66186	0.60692	0.08015	0.44733	0.6998	0.56472	0.10326	0.37255	0.72633	0.95161	0.15804	0.64266	1.16391	0.90677	0.00639	0.89526	0.91735
HOR 12251	0.74836	0.04982	0.65163	0.81746	0.80353	0.04178	0.74334	0.88383	0.46217	0.02898	0.40428	0.49364	0.46372	0.06933	0.37804	0.60098	0.46701	0.04559	0.39236	0.54969	0.41216	0.05103	0.31267	0.48161	0.76817	0.1077	0.57747	0.95023	0.88761	0.00433	0.88286	0.89625
HOR 12253	0.95188	0.04313	0.90531	1.03804	1.09242	0.04022	1.01926	1.15795	0.54888	0.04638	0.47383	0.63362	0.46977	0.07283	0.33805	0.58948	0.50689	0.05388	0.42911	0.61037	0.43978	0.05001	0.37618	0.53842	0.79836	0.07528	0.65589	0.91175	0.89891	0.00738	0.88618	0.91173
HOR 12254	0.57113	0.02588	0.54319	0.62283	0.74855	0.01622	0.71791	0.77309	0.63523	0.01623	0.60306	0.65509	0.53479	0.02658	0.49844	0.58657	0.58222	0.00819	0.56773	0.59608	0.52066	0.05758	0.44266	0.63304	1.02099	0.13951	0.82235	1.29002	0.87929	0.00957	0.86405	0.89693
HOR 12260	0.72675	0.05915	0.62556	0.83043	0.80469	0.02297	0.76389	0.84337	0.58966	0.01859	0.55935	0.62348	0.50386	0.04543	0.44873	0.59398	0.54559	0.02584	0.50122	0.59074	0.41466	0.02361	0.37532	0.45694	0.75166	0.12283	0.57487	0.98776	0.89307	0.0175	0.85835	0.91432
HOR 12265	0.56266	0.04449	0.51732	0.65163	0.67697	0.0486	0.60175	0.7679	0.49567	0.01011	0.47927	0.5141	0.43882	0.04997	0.34561	0.51666	0.46622	0.02458	0.42331	0.50845	0.4814	0.11233	0.33449	0.70206	0.75197	0.10278	0.54908	0.88196	0.92189	0.02088	0.89293	0.96243
HOR 12275	0.41535	0.05184	0.36212	0.51902	0.79731	0.01411	0.774	0.82275	0.51225	0.01102	0.49384	0.53194	0.54581	0.03533	0.47923	0.59962	0.53172	0.02096	0.49013	0.55705	0.43455	0.06546	0.367	0.56545	0.92315	0.16565	0.62278	1.19438	0.8623	0.02111	0.82595	0.89909
HOR 12304	1.29804	0.00288	1.2933	1.30326	1.3811	0.08843	1.26367	1.55435	0.7332	0.07088	0.62921	0.86864	0.74117	0.08843	0.63291	0.91642	0.73752	0.07967	0.63129	0.89348	0.63053	0.06243	0.54406	0.75177	0.96197	0.06044	0.85133	1.05945	0.91274	0.00558	0.90394	0.9231
HOR 12343	1.08168	0.04312	1.03464	1.1678	1.26723	0.06705	1.17942	1.39891	0.36825	0.01025	0.34844	0.38273	0.88673	0.05218	0.78262	0.9451	0.61166	0.02935	0.55337	0.64669	0.56197	0.0598	0.50111	0.68157	0.60296	0.04419	0.53369	0.68514	0.96906	0.00861	0.95301	0.98249
HOR 12344	0.63619	0.03578	0.58198	0.70376	0.77267	0.01278	0.75174	0.79583	0.43716	0.04855	0.35887	0.52604	0.76205	0.02047	0.72225	0.79023	0.59651	0.03592	0.53355	0.65795	0.73554	0.17181	0.51088	1.07304	1.02253	0.19442	0.81733	1.41117	0.92745	0.01662	0.89439	0.94699
HOR 12346	0.82207	0.04314	0.77598	0.90829	1.14892	0.06136	1.03391	1.24348	0.53347	0.05742	0.41883	0.59668	0.80084	0.09184	0.61716	0.89391	0.67033	0.07599	0.5184	0.7492	0.83794	0.10249	0.63363	0.95448	1.03539	0.10725	0.83332	1.19874	0.94991	0.00543	0.94432	0.96078
HOR 12350	1.03824	0.07378	0.91228	1.1678	1.20365	0.05687	1.10571	1.30269	1.07972	0.11795	0.88602	1.29317	0.58186	0.05815	0.48627	0.68703	0.80484	0.07552	0.71604	0.95504	0.68333	0.06134	0.58614	0.79676	0.86155	0.03285	0.79976	0.9118	0.94959	0.01478	0.9203	0.96768
HOR 12354	1.21115	0.08428	1.04261	1.29755	1.34141	0.1119	1.20481	1.56323	1.04034	0.05251	0.9471	1.12883	0.66853	0.01836	0.63185	0.68853	0.84445	0.02292	0.80817	0.88685	0.62821	0.05629	0.54346	0.73477	0.65677	0.0135	0.63743	0.68277	0.97576	0.0106	0.95867	0.99517
HOR 12368	1.21134	0.04101	1.1678	1.2933	1.06318	0.10381	0.95574	1.27076	0.53025	0.01699	0.49644	0.55005	0.73673	0.06916	0.62551	0.86355	0.63559	0.02649	0.58669	0.6777	0.65657	0.02816	0.60036	0.68772	0.8665	0.03718	0.79779	0.92548	0.9475	0.00672	0.9368	0.95988
HOR 12369	0.9948	0.11315	0.78195	1.1678	0.9004	0.02693	0.84819	0.93794	0.58385	0.05087	0.48639	0.65785	0.94363	0.07965	0.85012	1.10206	0.76341	0.05922	0.67997	0.87791	0.78258	0.0635	0.67091	0.89081	1.0246	0.06753	0.91232	1.14575	0.9426	0.00448	0.93472	0.95024
HOR 12370	1.21134	0.04101	1.1678	1.2933	1.09659	0.05979	1.01425	1.21285	0.99731	0.10236	0.79421	1.12116	0.90971	0.07237	0.76944	1.01074	0.95177	0.08426	0.7834	1.04193	0.6991	0.08296	0.57681	0.85735	0.97454	0.07502	0.87529	1.12162	0.94316	0.00672	0.93153	0.95479
HOR 12379	0.87383	0.04669	0.78195	0.93424	1.02415	0.07157	0.93386	1.16549	0.77239	0.13835	0.50371	0.96401	0.87225	0.03314	0.8239	0.93568	0.82543	0.08183	0.66177	0.90802	0.51032	0.05867	0.39652	0.59197	0.70962	0.10768	0.51911	0.89187	0.93817	0.00947	0.92287	0.95549
HOR 12392	1.01214	0.10165	0.82105	1.1678	0.99843	0.01994	0.96566	1.03449	0.69488	0.02489	0.65868	0.74258	0.82322	0.06611	0.72386	0.94844	0.76063	0.04514	0.6935	0.84647	0.50661	0.02971	0.46559	0.56436	0.8011	0.07253	0.66855	0.91842	0.91821	0.01617	0.8919	0.94766
HOR 12726	1.09004	0.07585	0.93834	1.1678	0.84476	0.05133	0.74393	0.91188	0.43523	0.04577	0.35607	0.51462	0.7665	0.09617	0.59802	0.93108	0.5953	0.06086	0.4747	0.66981	0.42118	0.02723	0.37562	0.46979	0.74792	0.03605	0.67791	0.79785	0.90136	0.00936	0.88329	0.91467
HOR 12800	1.17239	0.06996	1.05564	1.29755	1.10545	0.0357	1.06497	1.17663	0.55913	0.0512	0.50668	0.66152	0.62365	0.04414	0.57262	0.71155	0.59155	0.02562	0.54089	0.62355	0.4713	0.01669	0.45365	0.50466	0.97493	0.05562	0.87102	1.06129	0.87949	0.01046	0.86391	0.89937
HOR 1322	1.08116	0.15449	0.78195	1.29755	0.86006	0.04502	0.77958	0.93527	0.4337	0.01603	0.40164	0.4502	0.58414	0.02877	0.55119	0.64147	0.51772	0.02239	0.48566	0.56081	0.82905	0.06984	0.70714	0.94904	1.63491	0.16846	1.29872	1.82229	0.87713	0.01043	0.8591	0.89522
HOR 1323	0.77421	0.14752	0.54737	1.05102	1.11205	0.04635	1.02114	1.17322	0.59902	0.06905	0.46497	0.69484	0.72037	0.14244	0.48373	0.97606	0.66117	0.09756	0.47664	0.80835	0.85156	0.15421	0.57103	1.10282	1.92859	0.03653	1.86181	1.98763	0.79131	0.10186	0.58893	0.91269
HOR 13403	1.08102	0.15386	0.78195	1.2933	0.81207	0.0582	0.69752	0.88724	0.34399	0.03302	0.31038	0.41003	0.44724	0.04727	0.37128	0.53398	0.40492	0.03746	0.35165	0.47718	0.83707	0.06183	0.74643	0.95525	2.65027	0.16288	2.44186	2.97131	0.78838	0.01003	0.77427	0.80779
HOR 13468	1.29804	0.00288	1.2933	1.30326	1.34845	0.05258	1.2682	1.44744	1.04484	0.04745	0.95044	1.10037	1.28635	0.12414	1.16095	1.53462	1.16982	0.0766	1.05718	1.31608	1.02846	0.1172	0.8459	1.24706	1.65184	0.22287	1.39999	2.09627	0.9172	0.00971	0.90349	0.93597
HOR 13585	0.70094	0.00156	0.69838	0.70376	0.86432	0.05185	0.78072	0.95926	0.45697	0.08926	0.32754	0.62817	0.66054	0.08392	0.50569	0.79405	0.5596	0.08579	0.41803	0.71435	0.55083	0.08935	0.41386	0.71872	1.33433	0.13135	1.11922	1.57249	0.8399	0.02343	0.79489	0.87371
HOR 13891	0.18637	0.07166	0.06466	0.31278	0.46277	0.0441	0.37464	0.50973	0.58614	0.01427	0.55761	0.60061	0.68108	0.04473	0.60113	0.7558	0.64625	0.03165	0.58711	0.69539	0.68628	0.13418	0.55085	0.95465	1.21625	0.1869	0.93732	1.57121	0.90607	0.01479	0.8767	0.92377
HOR 14489	1.03824	0.07378	0.91228	1.1678	1.08585	0.04448	1.02488	1.17242	0.48557	0.02716	0.43201	0.52017	1.08356	0.08098	0.92511	1.19179	0.768	0.05087	0.66657	0.82559	0.68606	0.09102	0.50402	0.77771	0.90672	0.08222	0.74236	0.99349	0.93357	0.008	0.91821	0.94514
HOR 15146	0.64021	0.07489	0.5213	0.77853	1.10608	0.03382	1.06148	1.17242	0.26472	0.02656	0.21799	0.30997	0.50273	0.06237	0.37918	0.57936	0.37958	0.04317	0.29621	0.44068	0.39872	0.10154	0.22926	0.58037	0.71606	0.19182	0.41516	1.07262	0.8914	0.00675	0.88219	0.90455
HOR 1555	0.86952	0.09505	0.72982	1.05102	0.98189	0.017	0.95109	1.00975	0.36783	0.0525	0.26291	0.42389	0.44261	0.08878	0.28297	0.58975	0.40624	0.06895	0.27458	0.50762	0.62012	0.0592	0.50974	0.7124	1.05234	0.20468	0.70095	1.4099	0.91281	0.01075	0.89206	0.92808
HOR 1558	0.89502	0.15428	0.58647	1.05102	0.81142	0.04784	0.74548	0.90444	0.11772	0.01026	0.09838	0.13334	0.20602	0.01116	0.19236	0.22813	0.16432	0.01035	0.14691	0.18271	0.33645	0.01872	0.30809	0.3718	0.86526	0.03327	0.80616	0.92128	0.81494	0.02568	0.7727	0.86136
HOR 1564	0.69194	0.08532	0.5213	0.77853	0.73823	0.06915	0.65447	0.87541	0.24245	0.02501	0.19758	0.28404	0.21639	0.03062	0.16322	0.2693	0.23383	0.02493	0.20574	0.28356	0.30131	0.18998	0.10789	0.68125	0.36827	0.07376	0.27722	0.51432	0.89586	0.06303	0.81996	1.02097
HOR 17788	0.90427	0.0734	0.82771	1.05102	1.11255	0.02121	1.07833	1.15139	0.35911	0.08295	0.26296	0.52426	0.61344	0.01483	0.59222	0.642	0.49624	0.05446	0.43503	0.60486	1.08369	0.17689	0.87622	1.4356	3.58911	0.37462	3.05408	4.31086	0.77845	0.00658	0.77004	0.79142
HOR 1969	0.82155	0.15494	0.5213	1.03804	0.84188	0.05288	0.76092	0.9413	0.15617	0.0036	0.15164	0.16329	0.14448	0.02729	0.10834	0.19797	0.15126	0.01299	0.13488	0.17691	0.36873	0.03973	0.28972	0.41566	0.73585	0.11385	0.58049	0.95769	0.89782	0.02838	0.86525	0.95437
HOR 22161	1.17239	0.06996	1.05564	1.29755	1.2037	0.01478	1.17707	1.22813	0.63771	0.06914	0.51346	0.7524	0.69366	0.06664	0.57067	0.79964	0.66653	0.0553	0.60688	0.77702	0.40142	0.03703	0.34937	0.47308	0.73959	0.01603	0.70753	0.75581	0.89574	0.01135	0.88358	0.91842
HOR 2235	1.21115	0.08428	1.04261	1.29755	1.0781	0.04639	1.01685	1.16908	0.4305	0.04432	0.34429	0.49144	0.4588	0.05352	0.36068	0.54491	0.44833	0.05028	0.35368	0.52507	0.75482	0.01553	0.73899	0.78588	1.99574	0.10317	1.80435	2.15822	0.82746	0.0126	0.80417	0.84742
HOR 2236	1.17239	0.06996	1.05564	1.29755	1.01	0.01675	0.98575	1.04215	0.55826	0.03146	0.50004	0.60803	0.4133	0.0442	0.35266	0.49933	0.48035	0.00989	0.46712	0.49969	0.98059	0.08267	0.82507	1.10696	2.53527	0.27338	1.99349	2.86987	0.84828	0.00189	0.84462	0.85094
HOR 2350	0.54084	0.02156	0.51732	0.5839	0.71264	0.0419	0.65524	0.79422	0.10084	0.01229	0.08576	0.1252	0.18111	0.00454	0.17365	0.18933	0.13989	0.0074	0.12787	0.15338	0.16367	0.00305	0.1605	0.16978	0.40852	0.04861	0.3292	0.49686	0.83858	0.0091	0.82247	0.85398
HOR 2377	1.08135	0.08454	0.91228	1.1678	1.04808	0.05725	0.9429	1.13986	0.28584	0.0311	0.25052	0.34784	0.505	0.04741	0.41561	0.57708	0.39304	0.03019	0.33417	0.43406	0.34122	0.00728	0.32886	0.35405	0.64387	0.02309	0.59829	0.67307	0.89563	0.00639	0.88444	0.90658
HOR 2378	1.25459	0.04085	1.17293	1.29755	1.29299	0.06599	1.22147	1.42482	0.23099	0.02514	0.20535	0.28127	0.5673	0.04545	0.47651	0.61649	0.39465	0.02915	0.34298	0.44386	0.38613	0.02766	0.34287	0.43762	0.72666	0.08326	0.64031	0.89314	0.88001	0.01041	0.8675	0.90069
HOR 2381	0.9772	0.20827	0.58647	1.29755	0.84008	0.02973	0.78072	0.87262	0.30566	0.02687	0.25706	0.34981	0.47507	0.0318	0.41188	0.51293	0.39095	0.02227	0.36126	0.43455	0.61089	0.09036	0.48561	0.78632	1.28156	0.20656	0.97028	1.67242	0.88237	0.00146	0.88048	0.88524
HOR 2509	0.81318	0.06065	0.72982	0.93118	0.59848	0.03296	0.54319	0.65721	0.58383	0.01257	0.55869	0.59692	0.56719	0.01938	0.53487	0.60188	0.57542	0.01195	0.5624	0.59929	0.48981	0.01956	0.46299	0.52788	1.00768	0.05047	0.92966	1.10215	0.89214	0.00342	0.88815	0.89895
HOR 254	1.16823	0.0026	1.16397	1.17293	1.0499	0.02969	1.00373	1.10531	0.90069	0.13416	0.71556	1.16145	0.86208	0.07469	0.72732	0.98529	0.88465	0.08657	0.72432	1.02142	0.95738	0.06388	0.87385	1.08285	1.3147	0.05219	1.25819	1.41896	0.94816	0.01839	0.91663	0.98034
HOR 2679	0.93424	0.13397	0.70376	1.1678	0.80245	0.02692	0.75932	0.85193	0.8109	0.08963	0.64906	0.95859	0.67121	0.06539	0.54569	0.76576	0.73746	0.07627	0.59541	0.85661	0.99186	0.16428	0.67171	1.2159	1.71789	0.2461	1.37429	2.19489	0.90707	0.01795	0.87298	0.93384
HOR 2906	0.83086	0.06064	0.72425	0.93424	0.82563	0.02255	0.78086	0.85267	0.47932	0.01009	0.46312	0.49783	0.78942	0.0136	0.76303	0.80832	0.63123	0.01188	0.60974	0.65075	0.56752	0.04179	0.48397	0.61105	0.91206	0.08575	0.75113	1.04386	0.93124	0.00529	0.92086	0.93819
HOR 2986	0.84793	0.04461	0.77853	0.93118	0.58637	0.013	0.56993	0.61203	0.54731	0.06835	0.4669	0.68325	0.61411	0.07216	0.50635	0.75114	0.58347	0.06959	0.50137	0.72184	0.94713	0.03273	0.88633	0.99853	2.22346	0.16418	1.9046	2.45079	0.87638	0.01317	0.85783	0.90185
HOR 3045	1.21115	0.08428	1.04261	1.29755	1.16841	0.04959	1.09078	1.26067	0.94903	0.03597	0.9107	1.02091	1.17613	0.03893	1.13185	1.25373	1.07119	0.03515	1.03313	1.14141	1.08989	0.10498	0.97413	1.29947	1.60644	0.2556	1.1912	2.07226	0.94332	0.0127	0.92919	0.96867
HOR 3095	0.65318	0.08701	0.5213	0.81746	0.94973	0.03192	0.89388	1.00443	0.19293	0.00425	0.18564	0.20035	0.43639	0.03336	0.3745	0.48892	0.3103	0.0167	0.27787	0.33347	0.28313	0.0134	0.26487	0.30925	0.713	0.01636	0.68424	0.74089	0.84521	0.01236	0.82279	0.86543
HOR 3101	0.89129	0.0734	0.81478	1.03804	0.79454	0.01404	0.77941	0.8226	0.64404	0.02089	0.60251	0.66864	0.72229	0.05842	0.61448	0.81521	0.69043	0.03966	0.61389	0.74674	0.95924	0.05354	0.8568	1.03744	1.46398	0.09742	1.30449	1.64066	0.94118	0.00432	0.93367	0.94864
HOR 3102	1.03777	0.14761	0.78195	1.2933	0.88908	0.07625	0.74594	1.00622	0.34133	0.00538	0.33059	0.34722	0.61193	0.04894	0.52067	0.68822	0.47315	0.02165	0.43513	0.5101	0.49051	0.00255	0.48572	0.49443	1.10562	0.03124	1.04322	1.13937	0.86928	0.00106	0.86748	0.87115
HOR 3114	1.1679	0.07237	1.04261	1.2933	0.99731	0.07637	0.89952	1.14783	0.34357	0.03762	0.28344	0.4128	0.45705	0.01461	0.43469	0.48451	0.40626	0.02252	0.36328	0.43941	0.40388	0.05503	0.30827	0.4989	0.71979	0.09937	0.56679	0.90613	0.89704	0.00524	0.89117	0.9075
HOR 3119	0.72686	0.1037	0.62078	0.93424	0.94114	0.04899	0.87638	1.03719	1.16371	0.0809	1.00298	1.26007	0.85419	0.05887	0.74967	0.95341	0.99736	0.06778	0.86701	1.09479	1.05453	0.0652	0.92967	1.14957	1.54834	0.12354	1.30788	1.71779	0.93253	0.00257	0.928	0.9369
HOR 3128	1.12479	0.04111	1.04261	1.1678	0.94388	0.04382	0.88353	1.02909	0.6573	0.10208	0.52633	0.85841	0.66127	0.08829	0.53163	0.82992	0.65937	0.09255	0.55831	0.8442	0.56673	0.0322	0.52295	0.62952	0.99219	0.09742	0.83513	1.17057	0.89786	0.00556	0.89051	0.90876
HOR 3139	0.99513	0.08636	0.90531	1.1678	1.10452	0.01628	1.07281	1.12677	0.42054	0.03342	0.35681	0.46983	0.48592	0.0065	0.47389	0.49621	0.46147	0.01683	0.4292	0.48588	0.463	0.01554	0.43384	0.48688	1.04242	0.09074	0.88339	1.19766	0.86919	0.01483	0.84034	0.88958
HOR 3150	1.25459	0.04085	1.17293	1.29755	1.35405	0.05284	1.29087	1.45902	0.15548	0.0159	0.13776	0.18722	0.49938	0.03892	0.42319	0.55127	0.31536	0.02021	0.27683	0.34519	0.45441	0.03699	0.41379	0.52827	0.98842	0.067	0.85905	1.08335	0.87761	0.01105	0.85588	0.89194
HOR 3160	0.61452	0.05322	0.51732	0.70068	1.04479	0.04444	0.96316	1.11604	0.62134	0.04182	0.55254	0.69693	0.63341	0.02055	0.5925	0.65723	0.62937	0.01282	0.60445	0.64705	0.47775	0.04605	0.42391	0.56939	0.90009	0.08449	0.77601	1.06147	0.90545	0.02915	0.86791	0.96286
HOR 3725	0.49726	0.09603	0.31278	0.6358	0.57597	0.03352	0.52347	0.63832	0.64157	0.01312	0.62153	0.66626	0.66438	0.02985	0.60547	0.70219	0.65498	0.01725	0.62093	0.67685	0.7108	0.17415	0.41572	1.01858	1.54434	0.29244	1.18824	2.12422	0.88178	0.01791	0.84607	0.90218
HOR 3726	0.97304	0.13904	0.70376	1.1678	0.92583	0.0189	0.89457	0.95988	0.64699	0.09955	0.46462	0.80736	0.59367	0.02864	0.56324	0.65092	0.62287	0.05211	0.51914	0.68346	0.4421	0.00632	0.43104	0.45292	0.9473	0.0514	0.86954	1.04441	0.87291	0.00955	0.85899	0.8912
HOR 3825	0.7961	0.06909	0.72425	0.93424	1.12151	0.04112	1.04838	1.19064	0.3078	0.01283	0.28335	0.32676	0.39952	0.02092	0.36848	0.43934	0.36356	0.01479	0.33477	0.38383	0.70521	0.08435	0.53746	0.80449	1.64478	0.25267	1.16361	2.01912	0.85118	0.01299	0.82626	0.87002
HOR 3858	1.25493	0.04551	1.16397	1.30326	1.39246	0.0549	1.28665	1.47078	0.34606	0.01635	0.31803	0.37465	0.55282	0.0594	0.45221	0.65782	0.45369	0.02518	0.40458	0.48789	0.69081	0.00956	0.67741	0.70932	1.78143	0.08739	1.60666	1.86941	0.83141	0.01633	0.81248	0.86393
HOR 4007	0.86065	0.11745	0.6386	1.03804	0.77509	0.01931	0.74415	0.81056	0.37199	0.04216	0.29768	0.44366	0.51073	0.04301	0.42746	0.57107	0.44104	0.03357	0.40328	0.508	0.53107	0.06576	0.45473	0.662	0.92902	0.24465	0.60081	1.40739	0.92248	0.01683	0.89352	0.95181
HOR 4008	0.66608	0.05936	0.54737	0.72663	0.65763	0.04895	0.56798	0.73652	0.41141	0.04896	0.31775	0.48296	0.44116	0.05049	0.37821	0.54101	0.42818	0.04649	0.35255	0.51284	0.93331	0.11155	0.75947	1.14133	1.62449	0.1197	1.38764	1.77312	0.9121	0.02794	0.85622	0.94071
HOR 4020	0.67049	0.0428	0.58647	0.72663	0.65636	0.02885	0.60994	0.70924	0.67386	0.02964	0.63286	0.73145	0.54131	0.01847	0.50558	0.56731	0.60471	0.02265	0.56513	0.64359	0.6709	0.28418	0.34835	1.23744	1.05452	0.30549	0.68332	1.6604	0.90592	0.0236	0.87853	0.95289
HOR 4021	1.16804	0.07363	1.04261	1.29755	0.97872	0.01859	0.94459	1.00854	1.08583	0.08535	0.93814	1.23381	0.78389	0.04803	0.68788	0.83469	0.92142	0.04634	0.86671	1.01357	0.89878	0.05835	0.7868	0.9832	1.38686	0.07954	1.2286	1.48001	0.92262	0.0068	0.91179	0.93516
HOR 4062	0.87802	0.07898	0.78195	1.03464	0.63857	0.03305	0.5731	0.6792	0.40746	0.03494	0.36279	0.47634	0.40215	0.0364	0.32972	0.44472	0.40504	0.03326	0.34547	0.46048	0.27583	0.03247	0.24178	0.34075	0.55674	0.0893	0.39339	0.70095	0.87361	0.01223	0.8545	0.8964
HOR 4368	0.59709	0.01293	0.58198	0.62283	0.78571	0.05145	0.6855	0.85603	0.63226	0.01253	0.60955	0.6528	0.69972	0.06958	0.58599	0.82604	0.66692	0.03865	0.59813	0.73186	0.94889	0.18035	0.6054	1.21595	1.4811	0.26175	0.96817	1.8282	0.93011	0.00315	0.92621	0.93634
HOR 4577	1.21148	0.04311	1.16397	1.29755	1.04054	0.05156	0.98305	1.14343	1.16467	0.08742	0.98983	1.25343	0.83631	0.10375	0.69907	1.03972	0.98629	0.07995	0.87238	1.14044	0.78558	0.1338	0.63908	1.05277	1.04629	0.08896	0.88318	1.18938	0.94884	0.01619	0.92621	0.98022
HOR 4609	1.08102	0.15386	0.78195	1.2933	0.74545	0.05301	0.64127	0.81459	0.30642	0.0094	0.29573	0.32515	0.32391	0.02218	0.28943	0.36532	0.31569	0.01547	0.29449	0.3458	0.57872	0.02826	0.5464	0.63503	1.11556	0.03391	1.05651	1.17397	0.8999	0.00838	0.88792	0.91603
HOR 4662	0.49746	0.07245	0.39098	0.6358	0.48931	0.03116	0.45754	0.55163	0.4736	0.00508	0.46761	0.4837	0.37024	0.03666	0.32501	0.44283	0.42026	0.02094	0.39056	0.46069	0.64849	0.04055	0.57395	0.71344	1.32474	0.20335	1.09622	1.73034	0.8722	0.02873	0.81474	0.90095
HOR 4664	1.08135	0.08454	0.91228	1.1678	0.83997	0.06388	0.74781	0.96269	0.55273	0.05391	0.44689	0.62348	0.37232	0.04925	0.32141	0.4708	0.45982	0.04642	0.38808	0.54673	0.65989	0.13019	0.4454	0.89496	1.39211	0.36914	0.80844	2.07546	0.8785	0.01056	0.85739	0.88977
HOR 4666	0.41548	0.02685	0.38799	0.46917	0.54811	0.07085	0.47177	0.68966	0.39484	0.10308	0.21822	0.57523	0.45244	0.00683	0.44243	0.46548	0.42751	0.06016	0.32852	0.53623	0.70291	0.14053	0.50837	0.97585	1.34024	0.23593	0.88716	1.68094	0.88047	0.01974	0.84216	0.90787
HOR 4667	0.46738	0.04533	0.38799	0.54497	0.76388	0.02843	0.70765	0.79929	0.55597	0.00815	0.54718	0.57225	0.37121	0.03098	0.32561	0.43034	0.45659	0.01661	0.42802	0.48556	0.63278	0.15007	0.45635	0.93128	1.19872	0.25199	0.77454	1.64651	0.89117	0.01576	0.86059	0.91307
HOR 4669	0.95587	0.08709	0.78195	1.05102	0.77648	0.01872	0.75731	0.81391	0.74969	0.10599	0.58717	0.94882	0.77507	0.03336	0.70855	0.81272	0.764	0.05469	0.70123	0.87295	0.70547	0.08146	0.55987	0.84159	1.17118	0.08432	1.02986	1.32152	0.92186	0.00855	0.9049	0.93219
HOR 4690	1.08135	0.08454	0.91228	1.1678	0.98827	0.09434	0.88457	1.17663	0.69583	0.01264	0.67105	0.71255	0.4776	0.01044	0.45717	0.49153	0.57954	0.00752	0.56865	0.59396	0.53386	0.02191	0.49139	0.56445	1.04301	0.03072	0.99399	1.0996	0.88586	0.00854	0.86893	0.89637
HOR 4691	0.90401	0.09371	0.72982	1.05102	0.74032	0.02448	0.69146	0.7674	0.40861	0.07345	0.27321	0.52563	0.46028	0.07305	0.37665	0.60584	0.4371	0.07015	0.32636	0.56708	0.61423	0.04744	0.56299	0.709	1.1608	0.1024	0.98439	1.33909	0.88845	0.01516	0.8593	0.9102
HOR 4694	0.35077	0.06824	0.23279	0.46917	0.67452	0.03951	0.59638	0.72374	0.51139	0.0268	0.46009	0.55051	0.6396	0.07119	0.52899	0.77254	0.58251	0.04636	0.50345	0.66401	0.52346	0.06941	0.39792	0.63755	1.30636	0.12408	1.06813	1.48568	0.83667	0.0155	0.80596	0.8557
HOR 4697	1.29804	0.00288	1.2933	1.30326	1.43817	0.09384	1.31047	1.62113	1.04895	0.04357	0.9619	1.09575	0.60052	0.085	0.44457	0.73711	0.79999	0.05372	0.71901	0.90162	0.65394	0.07376	0.5313	0.78625	0.86003	0.11455	0.63103	0.98017	0.95263	0.00882	0.93703	0.96757
HOR 4698	0.73132	0.05679	0.63372	0.83043	0.69622	0.00489	0.68998	0.70586	0.3465	0.03979	0.27002	0.40376	0.51598	0.03181	0.45241	0.55003	0.4357	0.03914	0.3595	0.48931	0.66481	0.21167	0.39676	1.0826	1.3139	0.45689	0.80068	2.22526	0.88353	0.01233	0.86961	0.90812
HOR 4733	0.88267	0.0262	0.83043	0.91228	1.04838	0.09256	0.91059	1.22435	0.82887	0.04224	0.75662	0.90291	0.88469	0.07122	0.80317	1.0266	0.85785	0.02285	0.81462	0.89234	1.07586	0.04154	1.0169	1.15603	1.74383	0.12347	1.54098	1.9672	0.92185	0.00692	0.91444	0.93567
HOR 4768	0.35486	0.02332	0.31039	0.38927	0.56752	0.04359	0.50487	0.65135	0.22531	0.01632	0.19366	0.24808	0.34766	0.00659	0.33984	0.36075	0.28809	0.01139	0.26532	0.2998	0.56402	0.02828	0.52431	0.61874	1.38613	0.07748	1.29133	1.53969	0.8699	0.01515	0.84446	0.89687
HOR 4788	0.76108	0.12377	0.5213	0.93424	0.78465	0.01815	0.75731	0.81899	0.72151	0.02384	0.67927	0.76178	0.48583	0.02392	0.46096	0.53366	0.59642	0.02527	0.56152	0.64552	0.50309	0.06381	0.4247	0.6295	0.94058	0.12551	0.81403	1.1916	0.89004	0.00518	0.87979	0.89644
HOR 4838	1.08135	0.08454	0.91228	1.1678	0.77232	0.039	0.69888	0.83179	0.55004	0.00549	0.53918	0.55685	0.70591	0.04596	0.6151	0.76365	0.62868	0.02036	0.58803	0.65099	0.78213	0.05818	0.66902	0.86233	1.03917	0.08704	0.88011	1.17994	0.94644	0.01515	0.91801	0.96973
HOR 4907	0.43708	0.02475	0.38799	0.46712	0.58026	0.01711	0.55286	0.6117	0.62092	0.04442	0.55133	0.70353	0.6618	0.12196	0.47449	0.89078	0.64375	0.08266	0.51598	0.79849	0.55901	0.07731	0.41523	0.68018	1.14556	0.11107	0.97387	1.35348	0.88021	0.01314	0.85465	0.89831
HOR 5017	0.6362	0.10172	0.46559	0.81746	1.16231	0.10772	1.03349	1.37627	1.41653	0.0387	1.33932	1.45996	1.05103	0.10539	0.90933	1.25702	1.21921	0.04142	1.15408	1.29611	0.99816	0.12896	0.77272	1.21941	1.27314	0.1129	1.05931	1.4429	0.96009	0.00563	0.95086	0.9703
HOR 5169	0.96892	0.06743	0.83408	1.03804	0.6828	0.02797	0.64332	0.73688	0.84639	0.09469	0.6942	1.02008	0.47831	0.03704	0.42642	0.55005	0.64414	0.06302	0.54637	0.76192	0.9092	0.05286	0.80756	0.9852	1.15455	0.02028	1.12743	1.19423	0.96411	0.0059	0.95249	0.97168
HOR 5326	0.60573	0.06046	0.54319	0.72663	0.76537	0.04421	0.69146	0.84436	0.27641	0.03201	0.21714	0.32698	0.35346	0.04438	0.27351	0.42683	0.31606	0.03778	0.2471	0.3773	1.12307	0.04119	1.05604	1.19805	2.95396	0.08372	2.83128	3.11399	0.8511	0.00794	0.83782	0.86528
HOR 5327	0.60586	0.03135	0.54319	0.6386	0.59863	0.02004	0.55928	0.62493	0.37645	0.02817	0.33518	0.4303	0.3949	0.03695	0.321	0.43224	0.387	0.03049	0.3293	0.43292	0.43984	0.0331	0.37378	0.47665	1.02134	0.19735	0.6272	1.23656	0.86674	0.01887	0.84493	0.90431
HOR 5372	0.80001	0.15354	0.5213	1.05102	0.98136	0.02206	0.94243	1.0188	1.04333	0.08808	0.94249	1.21884	0.63666	0.07534	0.48627	0.71974	0.81879	0.07148	0.69636	0.94391	1.13338	0.08695	1.00941	1.30098	2.14994	0.25398	1.67038	2.53473	0.89132	0.01156	0.86893	0.90753
HOR 5733	0.83476	0.12287	0.62556	1.05102	0.86492	0.04225	0.78628	0.93104	0.81407	0.11537	0.63433	1.02924	0.8033	0.07898	0.72135	0.96122	0.80874	0.09481	0.67993	0.99366	0.96805	0.09055	0.83924	1.14271	1.50117	0.05626	1.43269	1.61273	0.91885	0.02257	0.88736	0.96261
HOR 5772	0.86546	0.09193	0.72425	1.03804	0.91576	0.00503	0.9058	0.92194	1.29227	0.12225	1.09852	1.51831	1.2267	0.07742	1.07643	1.33416	1.25693	0.08292	1.16272	1.42223	1.04901	0.07269	0.91075	1.15704	2.01545	0.13819	1.81157	2.27898	0.90174	0.01334	0.87801	0.92416
HOR 5837	0.21652	0.04869	0.15571	0.31278	0.49099	0.08502	0.37464	0.65656	1.5177	0.13796	1.29108	1.76732	0.80374	0.0275	0.76143	0.85533	1.11793	0.06272	1.00041	1.21471	2.04501	0.02784	2.01505	2.10064	3.68856	0.0704	3.60918	3.82895	0.91514	0.00329	0.90956	0.92094
HOR 5912	0.32442	0.03385	0.27249	0.38799	0.45423	0.06856	0.32768	0.56322	0.62463	0.07081	0.49061	0.73131	0.55265	0.03497	0.50695	0.62134	0.58596	0.04346	0.49939	0.63599	1.59107	0.22684	1.31823	2.04138	3.39367	0.84859	2.42059	5.08444	0.87904	0.01949	0.84176	0.90751
HOR 5940	0.17338	0.07131	0.0776	0.31278	0.38426	0.0843	0.26506	0.54713	0.0881	0.00853	0.07271	0.10216	0.12404	0.00246	0.12038	0.12872	0.10696	0.0053	0.09766	0.11602	0.13079	0.00383	0.12513	0.13809	0.44183	0.00145	0.43903	0.44387	0.70142	0.01078	0.6871	0.72255
HOR 6211	0.81746	0.06565	0.70376	0.93118	0.73934	0.06294	0.63898	0.85532	0.83877	0.11406	0.62911	1.02143	0.68036	0.02697	0.62773	0.71693	0.75244	0.04363	0.66586	0.80511	0.81244	0.09574	0.62104	0.91256	1.46781	0.01404	1.44328	1.49193	0.90674	0.01783	0.87135	0.92823
HOR 6301	0.89998	0.03484	0.83043	0.93834	0.73981	0.04384	0.65959	0.81056	0.66056	0.03938	0.58271	0.70986	0.57712	0.02048	0.53678	0.60347	0.62134	0.01512	0.60388	0.65146	1.13081	0.42828	0.27861	1.63163	3.1729	1.01734	1.1508	4.37962	0.82173	0.03442	0.75292	0.85783
HOR 6407	0.7918	0.01295	0.77598	0.81746	0.68324	0.04899	0.62075	0.77985	0.91613	0.0543	0.85624	1.02453	0.88935	0.0733	0.75034	0.9992	0.90744	0.05194	0.80481	0.97269	1.17747	0.0431	1.10144	1.25068	2.50818	0.10404	2.3788	2.71399	0.88875	0.00342	0.88529	0.89558
HOR 6408	0.33739	0.0253	0.31141	0.38799	0.51655	0.04699	0.4518	0.60792	0.57584	0.09293	0.39437	0.7013	0.47621	0.0078	0.46086	0.48627	0.52346	0.04612	0.43254	0.58234	1.02417	0.39794	0.54862	1.81463	1.86243	0.09415	1.74794	2.04914	0.87388	0.05804	0.79443	0.98691
HOR 6557	0.49759	0.02175	0.45414	0.5213	0.51212	0.03598	0.4461	0.56993	0.28798	0.02076	0.24648	0.30947	0.5074	0.08144	0.36068	0.642	0.39893	0.04644	0.31073	0.46824	0.9457	0.15018	0.70703	1.22295	2.74435	0.06037	2.62532	2.82138	0.79151	0.02559	0.74131	0.82526
HOR 6660	0.54504	0.05187	0.45614	0.6358	0.76414	0.03475	0.70765	0.82745	1.20524	0.1815	0.84772	1.43838	1.08919	0.17516	0.73897	1.27138	1.14729	0.17594	0.79708	1.35202	1.31422	0.21549	1.02615	1.73586	2.44993	0.24943	2.1235	2.93984	0.90571	0.01495	0.87625	0.92481
HOR 6661	0.87383	0.04669	0.78195	0.93424	0.78783	0.03059	0.75628	0.849	0.81983	0.07636	0.67505	0.93429	1.18311	0.05694	1.11949	1.29671	1.00189	0.06444	0.89317	1.11619	1.12752	0.18266	0.7674	1.36076	1.81087	0.34991	1.11751	2.2397	0.93252	0.00625	0.92232	0.94388
HOR 6694	0.16465	0.05303	0.0776	0.26065	0.40921	0.07384	0.29451	0.54713	0.05399	0.0175	0.02782	0.08719	0.07662	0.00883	0.05985	0.08977	0.06812	0.01189	0.04716	0.08834	0.40749	0.03332	0.34725	0.46229	0.72372	0.05825	0.61115	0.80599	0.89435	0.00429	0.88644	0.9012
HOR 6815	1.29804	0.00288	1.2933	1.30326	1.13805	0.06177	1.05182	1.25777	0.48651	0.04161	0.42223	0.56442	0.36256	0.03521	0.31771	0.43201	0.42106	0.03942	0.3658	0.49739	0.77228	0.02594	0.73082	0.82001	1.96343	0.06778	1.84026	2.07404	0.86293	0.00719	0.85104	0.87587
HOR 6924	1.05154	0.06834	0.93118	1.1678	1.06058	0.05315	0.9596	1.13986	1.03078	0.04472	0.95462	1.10946	0.90864	0.10218	0.77835	1.11013	0.97796	0.07023	0.8735	1.1115	0.7492	0.09631	0.62291	0.9383	1.12246	0.13515	0.8746	1.33979	0.93817	0.01095	0.91627	0.94937
HOR 7017	0.519	0.06801	0.39098	0.62283	0.55102	0.02659	0.51859	0.60373	0.98441	0.1553	0.6942	1.22535	1.06293	0.09002	0.96006	1.24233	1.03002	0.11324	0.84317	1.23428	1.3268	0.01147	1.30466	1.34306	2.30537	0.18408	2.11442	2.67345	0.91877	0.00641	0.90604	0.92634
HOR 7026	0.99532	0.04502	0.90531	1.04261	1.19652	0.06113	1.08453	1.29498	0.97803	0.02923	0.92038	1.01526	1.16454	0.01558	1.13774	1.19171	1.07521	0.00878	1.06233	1.09197	1.12215	0.08838	0.97941	1.28382	1.9393	0.3405	1.34767	2.52718	0.91784	0.01438	0.89764	0.94567
HOR 7031	0.54894	0.13616	0.36491	0.81478	0.52292	0.05759	0.41231	0.60605	0.55868	0.03384	0.49222	0.60303	0.75858	0.01251	0.73563	0.77869	0.65982	0.02318	0.61349	0.68427	1.10181	0.15606	0.79412	1.30099	1.9839	0.23555	1.53653	2.33546	0.90186	0.00084	0.90043	0.90332
HOR 7032	0.71825	0.00893	0.70068	0.72982	0.63721	0.02188	0.61167	0.68076	0.73434	0.01844	0.71407	0.77115	0.83696	0.02846	0.7828	0.87919	0.79381	0.01956	0.75956	0.82731	0.65245	0.07559	0.55751	0.8018	1.15788	0.16597	0.82671	1.34307	0.91032	0.01635	0.87828	0.93204
HOR 7033	0.33748	0.0259	0.31039	0.38927	0.49805	0.06246	0.43252	0.62292	0.57302	0.02118	0.53076	0.59674	0.77393	0.02106	0.73188	0.79699	0.674	0.02136	0.63128	0.69576	0.97354	0.06045	0.86853	1.07795	1.666	0.0479	1.59716	1.75812	0.91812	0.00474	0.91093	0.92707
HOR 7034	1.00827	0.03862	0.93118	1.05102	1.03435	0.03011	0.99904	1.09426	1.06905	0.06289	0.96844	1.18473	1.08956	0.06371	0.96848	1.18449	1.0812	0.06135	0.97262	1.18497	1.02125	0.09901	0.83311	1.1688	1.6888	0.40925	1.25421	2.50677	0.92499	0.02942	0.87183	0.97341
HOR 7036	0.14287	0.03445	0.0776	0.19463	0.4605	0.03235	0.39759	0.50504	0.29937	0.02482	0.26369	0.3471	0.71675	0.03493	0.65003	0.76805	0.5036	0.02598	0.46445	0.55275	0.49027	0.00663	0.47853	0.50146	0.96851	0.0195	0.938	1.00481	0.85372	0.00362	0.84997	0.86095
HOR 7037	1.29804	0.00288	1.2933	1.30326	1.24618	0.19862	0.89245	1.57959	1.31154	0.0666	1.17841	1.38135	1.06993	0.06305	0.96002	1.17843	1.18464	0.06359	1.0621	1.27538	1.01834	0.1052	0.86425	1.21945	1.12261	0.04809	1.0328	1.1973	0.97047	0.01543	0.9405	0.99181
HOR 7040	1.01184	0.15405	0.70376	1.1678	0.98143	0.04695	0.90361	1.06584	0.88879	0.17913	0.68169	1.24551	0.95959	0.20221	0.65901	1.34419	0.92728	0.18945	0.67269	1.2976	0.86951	0.25714	0.47623	1.35313	1.479	0.34442	0.84725	2.03269	0.91095	0.0157	0.89258	0.94219
HOR 7041	1.09044	0.10844	0.93118	1.29755	1.31719	0.06445	1.24514	1.44577	1.03842	0.0699	0.90845	1.148	1.08066	0.04935	0.99386	1.16475	1.06008	0.05383	0.95241	1.11426	1.08438	0.05448	1.02499	1.19319	1.63203	0.13338	1.43188	1.88483	0.93619	0.01983	0.89697	0.96094
HOR 7043	1.25459	0.04085	1.17293	1.29755	0.95704	0.06864	0.83527	1.07281	0.87923	0.05145	0.81273	0.98049	0.59117	0.05313	0.48825	0.66554	0.72478	0.04847	0.64168	0.80956	0.71133	0.04983	0.61168	0.76127	1.42625	0.10735	1.21282	1.55318	0.89779	0.02332	0.8566	0.93734
HOR 7044	0.46303	0.04545	0.38799	0.54497	0.46521	0.03061	0.42751	0.52585	0.48235	0.07016	0.35094	0.59067	0.49405	0.04988	0.39674	0.56175	0.48833	0.05959	0.3744	0.57558	0.47374	0.01593	0.44703	0.50213	1.0226	0.11825	0.887	1.2582	0.87514	0.00963	0.85591	0.8855
HOR 7045	1.12446	0.11211	0.91228	1.2933	0.57807	0.05394	0.50713	0.68391	0.44863	0.03097	0.40089	0.50668	0.62314	0.04115	0.54502	0.68463	0.53618	0.03542	0.47368	0.59631	0.6105	0.03589	0.55602	0.67821	0.9567	0.0594	0.85557	1.06125	0.93391	0.00961	0.91487	0.94571
HOR 7047	1.0117	0.17069	0.70376	1.2933	0.63719	0.05516	0.53874	0.72951	0.50281	0.07706	0.41395	0.6563	0.55319	0.05002	0.49458	0.6527	0.5299	0.063	0.45706	0.65535	0.47966	0.05208	0.40605	0.58028	1.05476	0.11807	0.90826	1.2884	0.87381	0.03254	0.81187	0.9221
HOR 7048	1.08154	0.04124	1.03804	1.16397	0.73597	0.0159	0.70508	0.75793	0.60274	0.0355	0.55214	0.67118	0.49707	0.01996	0.45717	0.51828	0.54666	0.0063	0.53447	0.55554	0.50108	0.0704	0.40122	0.63698	0.84433	0.10556	0.73377	1.05537	0.90465	0.00501	0.89746	0.91429
HOR 7049	0.51921	0.00115	0.51732	0.5213	0.57153	0.04138	0.49698	0.63992	0.41069	0.06178	0.29805	0.51101	0.41835	0.06198	0.346	0.54169	0.41636	0.0584	0.32848	0.52692	0.3697	0.08142	0.21272	0.48572	0.98069	0.21935	0.6802	1.40774	0.81484	0.04325	0.75433	0.89862
HOR 7051	0.84774	0.0948	0.72663	1.03464	0.72365	0.08525	0.60241	0.8881	0.77748	0.02927	0.72342	0.82395	0.8575	0.0414	0.7765	0.91285	0.81885	0.03397	0.75094	0.85452	1.3211	0.02773	1.27325	1.3693	1.91319	0.1818	1.60176	2.23141	0.94827	0.00964	0.93675	0.96742
HOR 7056	1.12446	0.11211	0.91228	1.2933	0.85175	0.01433	0.82831	0.87775	0.91861	0.07041	0.83194	1.05806	0.8884	0.11943	0.6498	1.01755	0.90476	0.08542	0.74007	1.02648	0.58022	0.10811	0.46773	0.79638	1.01376	0.10963	0.87571	1.23032	0.90502	0.01264	0.88714	0.92944
HOR 7071	1.1246	0.11295	0.91228	1.29755	1.00531	0.01856	0.98305	1.04215	1.13765	0.16737	0.81673	1.38053	0.87529	0.05705	0.78823	0.98269	0.99808	0.10462	0.80547	1.16519	0.77772	0.03369	0.7328	0.84368	1.57132	0.06331	1.45431	1.67173	0.88918	0.00316	0.88289	0.8928
HOR 7076	1.21115	0.08428	1.04261	1.29755	1.57881	0.13262	1.41996	1.84219	1.29272	0.04272	1.2234	1.37064	1.03726	0.04197	0.96514	1.11052	1.15722	0.0429	1.08542	1.23379	1.05644	0.04198	0.98821	1.13293	1.35029	0.10179	1.1484	1.474	0.9606	0.00645	0.94937	0.97171
HOR 7077	0.16899	0.05693	0.06466	0.26065	0.45195	0.07817	0.3012	0.56322	0.07297	0.01194	0.04922	0.08704	0.09717	0.01609	0.065	0.11429	0.08523	0.01404	0.05716	0.09998	0.32592	0.02238	0.2812	0.34961	0.73423	0.04921	0.6456	0.81558	0.86543	0.00986	0.84674	0.88024
HOR 7078	1.01629	0.17213	0.70376	1.29755	0.88736	0.02323	0.84861	0.92891	0.64791	0.05315	0.54794	0.72916	0.48617	0.06762	0.3823	0.61312	0.56129	0.05314	0.46016	0.64015	0.60999	0.06327	0.5101	0.72722	1.23086	0.04344	1.1509	1.30027	0.89816	0.01643	0.86563	0.91845
HOR 7086	0.81776	0.00182	0.81478	0.82105	0.91192	0.1	0.81059	1.11191	0.98329	0.18717	0.74667	1.3528	1.04186	0.0798	0.93174	1.19696	1.01348	0.12953	0.8753	1.27236	0.80775	0.16016	0.6071	1.12431	1.45557	0.27809	1.00474	1.96307	0.91879	0.00883	0.90229	0.93247
HOR 7087	0.57136	0.05953	0.45265	0.6386	0.95868	0.04371	0.87563	1.02387	0.86935	0.06201	0.76029	0.97503	0.76388	0.05807	0.66186	0.86295	0.81495	0.06004	0.70873	0.91655	0.74379	0.1149	0.51429	0.86877	1.54291	0.22817	1.12242	1.9067	0.89971	0.00756	0.89212	0.91483
HOR 7092	0.60573	0.06046	0.54319	0.72663	0.72258	0.03039	0.66343	0.76424	1.01049	0.1035	0.81569	1.1685	0.89443	0.1225	0.67432	1.09765	0.94914	0.11351	0.74082	1.13143	0.74782	0.07484	0.67238	0.89749	1.31961	0.16696	1.12068	1.65134	0.92514	0.00402	0.91854	0.93243
HOR 7094	1.16771	0.12772	0.91228	1.29755	0.93128	0.06306	0.85407	1.05624	0.89077	0.03854	0.82279	0.95623	0.86309	0.03726	0.78859	0.90188	0.87867	0.03796	0.80503	0.9315	0.73602	0.05928	0.62176	0.82057	1.15893	0.03998	1.10441	1.23685	0.93614	0.0112	0.91964	0.9575
HOR 7106	0.7532	0.08105	0.64665	0.91228	0.908	0.09258	0.75206	1.07242	1.15756	0.03159	1.10155	1.21089	1.03374	0.09827	0.84	1.15917	1.09561	0.06729	0.96105	1.16485	1.04526	0.22182	0.6171	1.35996	1.74692	0.36544	1.18857	2.43453	0.9313	0.01383	0.91194	0.9581
HOR 7107	0.83039	0.08977	0.65163	0.93424	0.5624	0.05041	0.50973	0.66319	0.3194	0.02209	0.28315	0.3594	0.4995	0.01788	0.47805	0.535	0.40817	0.02003	0.37844	0.44628	0.46067	0.05316	0.36783	0.55197	1.01216	0.02786	0.97943	1.06757	0.87972	0.01471	0.8505	0.89726
HOR 7111	0.41536	0.02589	0.38799	0.46712	0.59512	0.04587	0.53074	0.68391	0.80009	0.08009	0.64965	0.92292	0.54122	0.0331	0.47749	0.5886	0.65774	0.01932	0.6193	0.68038	0.90869	0.06081	0.79545	1.00374	1.313	0.06918	1.18875	1.42783	0.94711	0.00808	0.93648	0.96297
HOR 7112	0.83006	0.15708	0.5213	1.03464	0.85931	0.11092	0.73714	1.08075	1.10111	0.08691	1.00632	1.27468	0.76648	0.06713	0.67786	0.89813	0.9215	0.07774	0.82793	1.07583	0.92061	0.1307	0.66976	1.10969	1.29054	0.18796	1.07402	1.66492	0.94661	0.01469	0.93098	0.97597
HOR 7113	0.89579	0.04052	0.81478	0.93834	1.0926	0.05316	1.01362	1.19374	1.57716	0.15761	1.26572	1.77503	1.35095	0.1317	1.19696	1.61302	1.45649	0.1138	1.25612	1.65017	1.38116	0.11304	1.17613	1.56618	1.66291	0.02511	1.61275	1.68992	0.97119	0.01212	0.95353	0.99439
HOR 7114	0.86119	0.03884	0.81478	0.93834	0.79799	0.03133	0.75297	0.85824	1.02587	0.1986	0.65674	1.33744	0.89635	0.17892	0.6255	1.23431	0.95704	0.18568	0.64041	1.2834	0.9203	0.11749	0.7304	1.13511	1.19532	0.18029	0.92305	1.53618	0.96457	0.01772	0.93617	0.99714
HOR 7121	1.29804	0.00288	1.2933	1.30326	1.40373	0.08635	1.28665	1.57221	0.64088	0.05669	0.53285	0.72469	0.78681	0.07065	0.66073	0.90511	0.71527	0.06371	0.59761	0.81643	0.70366	0.05506	0.61547	0.80488	0.84371	0.07612	0.722	0.98377	0.97455	0.00266	0.97114	0.97979
HOR 7129	0.97378	0.07307	0.82771	1.05102	1.06316	0.06704	0.93317	1.15662	1.03641	0.02313	0.99617	1.07628	1.03634	0.0447	0.94978	1.09898	1.036	0.02309	0.99115	1.06792	0.95445	0.07713	0.81688	1.08368	1.50011	0.16346	1.29018	1.82211	0.93659	0.00644	0.92655	0.94859
HOR 7130	0.97351	0.03881	0.93118	1.05102	0.84657	0.05399	0.77789	0.95307	0.47143	0.01083	0.45384	0.49115	0.46364	0.0074	0.45552	0.47841	0.46832	0.00896	0.45497	0.48535	0.89405	0.05607	0.80543	0.99787	1.65112	0.15037	1.47657	1.9505	0.91336	0.0043	0.90587	0.92076
HOR 7131	0.82179	0.06579	0.70376	0.93118	0.6562	0.03914	0.59576	0.72951	0.23329	0.00123	0.23099	0.23517	0.3627	0.04617	0.27084	0.41687	0.30039	0.02338	0.25406	0.32907	0.62866	0.03597	0.57823	0.69831	1.34492	0.1907	1.05303	1.70347	0.87551	0.01122	0.85319	0.88854
HOR 7136	0.51921	0.00115	0.51732	0.5213	0.69586	0.04081	0.62002	0.7599	0.83415	0.20552	0.43753	1.12595	0.89791	0.0866	0.79486	1.07	0.86974	0.04862	0.77949	0.94624	1.00647	0.14297	0.83312	1.29007	1.5869	0.08529	1.42988	1.72313	0.89297	0.02376	0.85439	0.9363
HOR 7138	0.86508	0.06763	0.72982	0.93424	0.64964	0.03717	0.57831	0.70345	0.50284	0.06868	0.37324	0.60708	0.53884	0.06731	0.41678	0.64905	0.52696	0.06807	0.40096	0.63461	0.38789	0.06803	0.25277	0.46928	0.865	0.15615	0.55297	1.03226	0.87554	0.00387	0.86793	0.88053
HOR 7148	1.12943	0.04096	1.04757	1.17293	0.75013	0.0124	0.73611	0.77485	0.5367	0.03028	0.47887	0.58119	0.58694	0.05377	0.49159	0.67767	0.56403	0.03783	0.4901	0.61493	0.39124	0.01681	0.36113	0.41925	0.77698	0.06432	0.67172	0.89366	0.89171	0.00845	0.87602	0.90498
HOR 7150	1.25493	0.04551	1.16397	1.30326	1.35053	0.06409	1.23716	1.45902	0.84834	0.04899	0.75172	0.91075	0.59405	0.02995	0.55415	0.6527	0.71045	0.00824	0.70053	0.72682	0.68804	0.08452	0.52064	0.79204	0.82185	0.10479	0.62167	0.97569	0.9583	0.00317	0.95249	0.9634
HOR 7151	0.7615	0.0345	0.72425	0.83043	0.86883	0.00851	0.85407	0.88353	0.62177	0.01351	0.6	0.64651	0.61971	0.0571	0.5143	0.71048	0.62218	0.03426	0.55541	0.66892	0.69369	0.1016	0.51934	0.87124	0.84741	0.12513	0.59784	0.98829	0.95789	0.00914	0.94056	0.97163
HOR 7152	0.59679	0.06744	0.46917	0.69838	0.41585	0.04626	0.34079	0.50023	0.3075	0.04861	0.21909	0.38675	0.45765	0.01659	0.4248	0.47816	0.38289	0.03439	0.31885	0.43666	0.72361	0.34279	0.29214	1.40075	1.68786	0.67327	0.67184	2.96116	0.83913	0.03357	0.77227	0.87779
HOR 7153	1.29804	0.00288	1.2933	1.30326	1.16955	0.06666	1.09679	1.30269	1.18906	0.06883	1.0819	1.31747	0.53078	0.02198	0.48685	0.55415	0.81515	0.03261	0.77757	0.88011	0.78313	0.07665	0.63025	0.86947	0.89156	0.06606	0.76074	0.97302	0.97543	0.00223	0.97098	0.97804
HOR 7154	1.16771	0.12772	0.91228	1.29755	0.85531	0.06353	0.774	0.98052	0.61862	0.04987	0.52426	0.69379	0.48167	0.08799	0.3317	0.6364	0.54446	0.06494	0.41958	0.6378	0.51058	0.04954	0.44313	0.60716	0.78114	0.10212	0.6129	0.96553	0.91336	0.00979	0.89713	0.93097
HOR 7155	0.51931	0.02687	0.46559	0.54737	0.68413	0.01345	0.66048	0.70706	0.49178	0.02797	0.43662	0.52738	0.42601	0.01013	0.40576	0.43691	0.45733	0.01825	0.42103	0.47879	0.66859	0.14641	0.43418	0.93776	1.01338	0.13413	0.81223	1.26766	0.93743	0.01307	0.91696	0.96175
HOR 7156	1.29804	0.00288	1.2933	1.30326	1.25557	0.0741	1.14384	1.39574	1.11925	0.12624	0.86908	1.27387	0.89432	0.10549	0.71539	1.08059	0.99975	0.10838	0.78745	1.14381	0.70628	0.15878	0.42936	0.97936	0.85292	0.12032	0.63846	1.05469	0.95467	0.01805	0.92045	0.98175
HOR 7163	0.80001	0.15354	0.5213	1.05102	0.88364	0.02576	0.84245	0.93104	0.51547	0.0259	0.46925	0.55884	0.62914	0.01767	0.59385	0.64835	0.57369	0.021	0.5337	0.60481	0.71772	0.17883	0.50445	1.07302	1.26912	0.25524	0.87538	1.74736	0.8905	0.01534	0.86163	0.91394
HOR 7167	1.05154	0.06834	0.93118	1.1678	0.95984	0.01876	0.93052	0.99478	0.50611	0.0444	0.42045	0.56918	0.42227	0.01116	0.4066	0.44387	0.46185	0.02416	0.41834	0.5018	0.84842	0.38273	0.45064	1.61369	1.54218	0.78406	0.66129	3.10613	0.90759	0.01015	0.89337	0.92724
HOR 7168	0.72663	0.05836	0.62556	0.82771	0.53669	0.03085	0.48284	0.58971	0.34185	0.01835	0.31729	0.37774	0.38064	0.01325	0.35644	0.40209	0.36163	0.0051	0.35144	0.36684	0.54716	0.17409	0.3055	0.88508	1.6417	0.6513	0.85597	2.93431	0.83667	0.01238	0.81702	0.85953
HOR 9489	1.29804	0.00288	1.2933	1.30326	1.1006	0.04544	1.01946	1.17663	0.85135	0.0606	0.73448	0.93757	0.91283	0.03034	0.8528	0.95052	0.88316	0.04517	0.79513	0.94477	0.95347	0.15069	0.73523	1.24259	1.40255	0.14954	1.12412	1.63633	0.94401	0.00796	0.93328	0.95956
HOR 9548	1.05539	0.13761	0.82105	1.29755	0.95035	0.00299	0.94442	0.95402	0.53968	0.03122	0.4792	0.58334	0.7972	0.06019	0.68159	0.88403	0.66774	0.04542	0.58026	0.73267	0.63603	0.09959	0.51617	0.83372	0.90033	0.07865	0.77813	1.04722	0.94766	0.01169	0.93308	0.97077
HOR 9563	1.25478	0.04359	1.1678	1.30326	1.34928	0.14937	1.17804	1.64688	0.67414	0.00167	0.67136	0.67713	0.66614	0.03509	0.60513	0.72669	0.66993	0.0179	0.63795	0.69986	0.50079	0.0314	0.4491	0.5575	0.74172	0.04462	0.65286	0.79329	0.94474	0.00275	0.93925	0.94785
HOR 9577	0.95587	0.08709	0.78195	1.05102	0.77213	0.06094	0.66265	0.87325	0.70295	0.04732	0.61098	0.7683	1.05853	0.1001	0.89006	1.23644	0.87978	0.07207	0.75033	0.99942	0.77412	0.06197	0.65171	0.85216	1.36408	0.13973	1.21643	1.64339	0.91003	0.00949	0.8999	0.92901
HOR 980	1.08083	0.2146	0.65163	1.29755	0.7577	0.07173	0.67013	0.89989	1.3308	0.09981	1.19462	1.5253	0.93682	0.04504	0.8754	1.02458	1.11765	0.06941	1.02262	1.2528	0.81754	0.08588	0.73153	0.9893	1.23877	0.07838	1.10357	1.37507	0.93546	0.01241	0.91235	0.95487
HOR 9878	1.01244	0.07771	0.93118	1.1678	0.9297	0.01618	0.90984	0.96175	0.5953	0.05616	0.51566	0.70372	0.87366	0.03559	0.8025	0.91037	0.73742	0.04526	0.6586	0.81539	1.13222	0.04107	1.06138	1.20363	1.83287	0.04574	1.74303	1.89269	0.93157	0.00976	0.91258	0.945
Overall	0.89984	0.01238	0.06466	1.30326	0.8996	0.01154	0.26506	1.91304	0.6498	0.01301	0.02782	1.77503	0.67671	0.01129	0.05985	1.80625	0.66165	0.01119	0.04716	1.65017	0.70767	0.01277	0.10789	2.10064	1.28859	0.02585	0.27722	5.08444	0.90091	0.00202	0.58893	1.02097
