# Supplementary material for: Genome-Wide Association Study of Salt Tolerance-Related Traits during Germination and Seedling Development in an Intermedium-Spike Barley Collection
Source: Int J Mol Sci. 2022 Sep 21;23(19):11060. doi: 10.3390/ijms231911060 (PMC9569600; doi:10.3390/ijms231911060)
Supplement: Supplementary file 1 [file ijms-23-11060-s001.zip › Table S3 GWAS output for control and salinity treatments.xlsx]

## Sheet: Tabelle1
Table S 4 GWAS output for control and salinity treatments
trait	treat	marker	chra	posa	raw_pb	log10_raw_pb	bon_pc	log10_bon_pc	mafd	Estimatee	semipartial_r2f	cofactorg
CVG	Control	_1_51800	1	51800	0.633829	0.198028	1	0	0.0520833	0.853746	0.000871876	no
CVG	Salinity	_1_51800	1	51800	0.620697	0.20712	1	0	0.0520833	0.629701	0.000982218	no
CVG	Control	_1_51837	1	51837	0.633829	0.198028	1	0	0.0520833	0.853746	0.000871876	no		a Chromosome and position based on refseq 1 (Mascher et al. 2017)
CVG	Salinity	_1_51837	1	51837	0.620697	0.20712	1	0	0.0520833	0.629701	0.000982218	no		b p value and -log10(p value) from GWAS model
CVG	Control	_1_51861	1	51861	0.220182	0.657218	1	0	0.317708	1.15614	0.00575604	no		c adjusted p value based on Bonferroni
CVG	Salinity	_1_51861	1	51861	0.793643	0.100375	1	0	0.317708	-0.175844	0.000274577	no		d Minor allele frequency
CVG	Control	_1_51895	1	51895	0.155629	0.80791	1	0	0.473958	1.13814	0.00770976	no		e Effect estimate of marker in GWAS model, i.e. absolute difference between two constrasting homozygous alleles
CVG	Salinity	_1_51895	1	51895	0.893788	0.0487653	1	0	0.473958	-0.0784805	7.15397e-05	no		f Semi-partial R2 from GWAS model, indicating the proportion of variance explained by this marker
CVG	Control	_1_51926	1	51926	0.71792	0.143924	1	0	0.15625	0.40853	0.000501555	no		g Indication if marker was included as cofactor in the GWAS model
CVG	Salinity	_1_51926	1	51926	0.851252	0.0699421	1	0	0.15625	-0.150153	0.00014112	no
CVG	Control	_1_263584	1	263584	0.522754	0.281702	1	0	0.130208	0.769802	0.00156872	no
CVG	Salinity	_1_263584	1	263584	0.181005	0.74231	1	0	0.130208	1.11011	0.00714708	no
CVG	Control	_1_290055	1	290055	0.0966351	1.01487	1	0	0.0625	-2.82047	0.0105336	no
CVG	Salinity	_1_290055	1	290055	0.178612	0.74809	1	0	0.0625	-1.61239	0.00722572	no
CVG	Control	_1_945365	1	945365	0.605056	0.218205	1	0	0.182292	0.550513	0.00102752	no
CVG	Salinity	_1_945365	1	945365	0.726719	0.138634	1	0	0.182292	-0.261776	0.000490074	no
CVG	Control	_1_979232	1	979232	0.759132	0.119683	1	0	0.145833	-0.353629	0.000361387	no
CVG	Salinity	_1_979232	1	979232	0.952497	0.0211363	1	0	0.145833	-0.0488583	1.42428e-05	no
CVG	Control	_1_1025506	1	1025506	0.517931	0.285728	1	0	0.0989583	0.914121	0.00160538	no
CVG	Salinity	_1_1025506	1	1025506	0.809563	0.0917496	1	0	0.0989583	0.240378	0.000233055	no
CVG	Control	_1_1041484	1	1041484	0.776751	0.109718	1	0	0.21875	0.274239	0.000309073	no
CVG	Salinity	_1_1041484	1	1041484	0.537918	0.269284	1	0	0.21875	-0.440187	0.00152123	no
CVG	Control	_1_1041497	1	1041497	0.499908	0.30111	1	0	0.197917	0.716943	0.00174776	no
CVG	Salinity	_1_1041497	1	1041497	0.433608	0.362902	1	0	0.197917	-0.572482	0.00245678	no
CVG	Control	_1_1041502	1	1041502	0.331766	0.479168	1	0	0.0729167	-1.48709	0.00361259	no
CVG	Salinity	_1_1041502	1	1041502	0.956037	0.0195253	1	0	0.0729167	0.0591765	1.21971e-05	no
CVG	Control	_1_1184983	1	1184983	0.747837	0.126193	1	0	0.0572917	-0.560968	0.000397285	no
CVG	Salinity	_1_1184983	1	1184983	0.118827	0.925085	1	0	0.0572917	-1.8996	0.00969999	no
CVG	Control	_1_1249361	1	1249361	0.0878161	1.05643	1	0	0.4375	1.40846	0.0111157	no
CVG	Salinity	_1_1249361	1	1249361	0.586944	0.231404	1	0	0.4375	0.321301	0.00118362	no
CVG	Control	_1_1249406	1	1249406	0.495346	0.305092	1	0	0.203125	0.683267	0.0017852	no
CVG	Salinity	_1_1249406	1	1249406	0.511278	0.291343	1	0	0.203125	0.459955	0.00172962	no
CVG	Control	_1_1249415	1	1249415	0.264353	0.577816	1	0	0.151042	-1.25132	0.00477385	no
CVG	Salinity	_1_1249415	1	1249415	0.987799	0.00533137	1	0	0.151042	0.0124472	9.38562e-07	no
CVG	Control	_1_1312671	1	1312671	0.295176	0.529919	1	0	0.145833	-1.20678	0.00420094	no
CVG	Salinity	_1_1312671	1	1312671	0.891225	0.0500128	1	0	0.145833	-0.116129	7.50566e-05	no
CVG	Control	_1_1312698	1	1312698	0.634963	0.197252	1	0	0.21875	0.467556	0.000866066	no
CVG	Salinity	_1_1312698	1	1312698	0.477756	0.320794	1	0	0.21875	0.485745	0.00202	no
CVG	Control	_1_2113009	1	2113009	0.365298	0.437353	1	0	0.34375	-0.766842	0.00314425	no
CVG	Salinity	_1_2113009	1	2113009	0.323453	0.490188	1	0	0.34375	-0.601675	0.00390264	no
CVG	Control	_1_2113041	1	2113041	0.104636	0.98032	1	0	0.15625	1.90387	0.0100532	no
CVG	Salinity	_1_2113041	1	2113041	0.384004	0.415665	1	0	0.15625	-0.733289	0.00303542	no
CVG	Control	_1_2113057	1	2113057	0.574071	0.241034	1	0	0.104167	-0.746785	0.00121362	no
CVG	Salinity	_1_2113057	1	2113057	0.480971	0.317881	1	0	0.104167	0.657001	0.00199069	no
CVG	Control	_1_2128416	1	2128416	0.200713	0.697425	1	0	0.078125	2.00816	0.00626687	no
CVG	Salinity	_1_2128416	1	2128416	0.330456	0.480887	1	0	0.078125	-1.12629	0.00379156	no
CVG	Control	_1_2128431	1	2128431	0.722329	0.141265	1	0	0.375	0.335112	0.000485331	no
CVG	Salinity	_1_2128431	1	2128431	0.094735	1.02349	1	0	0.375	-1.08087	0.0111219	no
CVG	Control	_1_2205179	1	2205179	0.866331	0.0623162	1	0	0.265625	-0.162345	0.000108924	no
CVG	Salinity	_1_2205179	1	2205179	0.440877	0.355683	1	0	0.265625	-0.524452	0.00238022	no
CVG	Control	_1_2205191	1	2205191	0.75055	0.124621	1	0	0.078125	-0.477238	0.000388493	no
CVG	Salinity	_1_2205191	1	2205191	0.366129	0.436366	1	0	0.078125	0.958118	0.00327088	no
CVG	Control	_1_2205209	1	2205209	0.226725	0.644502	1	0	0.328125	-1.1154	0.00559626	no
CVG	Salinity	_1_2205209	1	2205209	0.780727	0.107501	1	0	0.328125	-0.189043	0.000310946	no
CVG	Control	_1_2206088	1	2206088	0.257266	0.589618	1	0	0.4375	-0.930709	0.0049174	no
CVG	Salinity	_1_2206088	1	2206088	0.628636	0.201601	1	0	0.4375	-0.297047	0.000938234	no
CVG	Control	_1_2206098	1	2206098	0.284922	0.545274	1	0	0.4375	-0.878291	0.00438285	no
CVG	Salinity	_1_2206098	1	2206098	0.631709	0.199483	1	0	0.4375	-0.293965	0.000921536	no
CVG	Control	_1_2206130	1	2206130	0.914224	0.0389476	1	0	0.208333	0.108613	4.46067e-05	no
CVG	Salinity	_1_2206130	1	2206130	0.150522	0.822399	1	0	0.208333	1.01013	0.00824968	no
CVG	Control	_1_2206154	1	2206154	0.997146	0.00124125	1	0	0.213542	0.00356571	4.91936e-08	no
CVG	Salinity	_1_2206154	1	2206154	0.221375	0.65487	1	0	0.213542	0.844927	0.00597782	no
CVG	Control	_1_2472211	1	2472211	0.345439	0.461628	1	0	0.171875	1.05936	0.00341422	no
CVG	Salinity	_1_2472211	1	2472211	0.254874	0.593674	1	0	0.171875	0.875909	0.00518493	no
CVG	Control	_1_2477819	1	2477819	0.49222	0.307841	1	0	0.244792	0.69888	0.00181119	no
CVG	Salinity	_1_2477819	1	2477819	0.189467	0.722466	1	0	0.244792	0.88599	0.00687832	no
CVG	Control	_1_2477869	1	2477869	0.501228	0.299965	1	0	0.244792	0.685999	0.00173704	no
CVG	Salinity	_1_2477869	1	2477869	0.212276	0.6731	1	0	0.244792	0.843498	0.00621827	no
CVG	Control	_1_4183083	1	4183083	0.797685	0.0981685	1	0	0.0833333	-0.369887	0.00025261	no
CVG	Salinity	_1_4183083	1	4183083	0.49669	0.303915	1	0	0.0833333	0.684738	0.00185195	no
CVG	Control	_1_4332999	1	4332999	0.977185	0.0100232	1	0	0.109375	-0.0369223	3.14455e-06	no
CVG	Salinity	_1_4332999	1	4332999	0.470828	0.327138	1	0	0.109375	0.6598	0.00208424	no
CVG	Control	_1_4333001	1	4333001	0.977185	0.0100232	1	0	0.109375	-0.0369223	3.14455e-06	no
CVG	Salinity	_1_4333001	1	4333001	0.470828	0.327138	1	0	0.109375	0.6598	0.00208424	no
CVG	Control	_1_4333002	1	4333002	0.977185	0.0100232	1	0	0.109375	-0.0369223	3.14455e-06	no
CVG	Salinity	_1_4333002	1	4333002	0.470828	0.327138	1	0	0.109375	0.6598	0.00208424	no
CVG	Control	_1_4333011	1	4333011	0.792142	0.101197	1	0	0.40625	-0.239516	0.000266967	no
CVG	Salinity	_1_4333011	1	4333011	0.838099	0.0767047	1	0	0.40625	0.127002	0.000167542	no
CVG	Control	_1_4333012	1	4333012	0.603064	0.219637	1	0	0.385417	-0.480794	0.00103889	no
CVG	Salinity	_1_4333012	1	4333012	0.892812	0.0492401	1	0	0.385417	-0.085291	7.28692e-05	no
CVG	Control	_1_4333150	1	4333150	0.0787934	1.10351	1	0	0.09375	-2.42181	0.0117802	no
CVG	Salinity	_1_4333150	1	4333150	0.505302	0.296449	1	0	0.09375	-0.645983	0.001779	no
CVG	Control	_1_4405370	1	4405370	0.360251	0.443395	1	0	0.0520833	-1.64015	0.00321092	no
CVG	Salinity	_1_4405370	1	4405370	0.0644661	1.19067	1	0	0.0520833	2.32993	0.0135949	no
CVG	Control	_1_4405391	1	4405391	0.274968	0.560718	1	0	0.135417	-1.3075	0.0045675	no
CVG	Salinity	_1_4405391	1	4405391	0.381055	0.419013	1	0	0.135417	-0.727587	0.0030732	no
CVG	Control	_1_4770577	1	4770577	0.857269	0.0668827	1	0	0.104167	0.240287	0.000124357	no
CVG	Salinity	_1_4770577	1	4770577	0.159127	0.798255	1	0	0.104167	1.3514	0.00791443	no
CVG	Control	_1_4770600	1	4770600	0.715327	0.145495	1	0	0.286458	0.359895	0.000511237	no
CVG	Salinity	_1_4770600	1	4770600	0.0199194	1.70072	1	0	0.286458	1.64346	0.0214343	no
CVG	Control	_1_4770633	1	4770633	0.815979	0.0883209	1	0	0.203125	0.243285	0.000208201	no
CVG	Salinity	_1_4770633	1	4770633	0.0637099	1.19579	1	0	0.203125	-1.41422	0.0136717	no
CVG	Control	_1_5766681	1	5766681	0.177797	0.750075	1	0	0.244792	1.27059	0.00694777	no
CVG	Salinity	_1_5766681	1	5766681	0.725046	0.139635	1	0	0.244792	0.231907	0.000496345	no
CVG	Control	_1_5936786	1	5936786	0.132415	0.878064	1	0	0.0520833	-2.70501	0.00865141	no
CVG	Salinity	_1_5936786	1	5936786	0.961828	0.0169027	1	0	0.0520833	0.0607429	9.19326e-06	no
CVG	Control	_1_5936798	1	5936798	0.132415	0.878064	1	0	0.0520833	-2.70501	0.00865141	no
CVG	Salinity	_1_5936798	1	5936798	0.961828	0.0169027	1	0	0.0520833	0.0607429	9.19326e-06	no
CVG	Control	_1_5936810	1	5936810	0.878087	0.0564623	1	0	0.302083	0.135594	9.04629e-05	no
CVG	Salinity	_1_5936810	1	5936810	0.268286	0.571401	1	0	0.302083	-0.692732	0.00490231	no
CVG	Control	_1_5936813	1	5936813	0.39202	0.406692	1	0	0.380208	0.706092	0.00281142	no
CVG	Salinity	_1_5936813	1	5936813	0.320599	0.494038	1	0	0.380208	-0.588662	0.00394884	no
CVG	Control	_1_5936822	1	5936822	0.132415	0.878064	1	0	0.0520833	-2.70501	0.00865141	no
CVG	Salinity	_1_5936822	1	5936822	0.961828	0.0169027	1	0	0.0520833	0.0607429	9.19326e-06	no
CVG	Control	_1_5936833	1	5936833	0.870297	0.0603324	1	0	0.0677083	0.265145	0.000102499	no
CVG	Salinity	_1_5936833	1	5936833	0.973777	0.0115407	1	0	0.0677083	0.0383713	4.33689e-06	no
CVG	Control	_1_5936852	1	5936852	0.993737	0.00272844	1	0	0.255208	0.00741517	2.36887e-07	no
CVG	Salinity	_1_5936852	1	5936852	0.200431	0.698035	1	0	0.255208	-0.911282	0.0065501	no
CVG	Control	_1_5936936	1	5936936	0.491245	0.308702	1	0	0.135417	0.817666	0.00181935	no
CVG	Salinity	_1_5936936	1	5936936	0.737887	0.13201	1	0	0.135417	0.275019	0.00044935	no
CVG	Control	_1_5936968	1	5936968	0.753662	0.122824	1	0	0.182292	-0.327155	0.00037854	no
CVG	Salinity	_1_5936968	1	5936968	0.227082	0.643818	1	0	0.182292	-0.915278	0.00583295	no
CVG	Control	_1_5936977	1	5936977	0.244587	0.611566	1	0	0.15625	-1.29472	0.00518671	no
CVG	Salinity	_1_5936977	1	5936977	0.163833	0.785598	1	0	0.15625	-1.12255	0.00773962	no
CVG	Control	_1_6250322	1	6250322	0.943459	0.0252769	1	0	0.229167	0.0686788	1.93396e-05	no
CVG	Salinity	_1_6250322	1	6250322	0.746007	0.127257	1	0	0.229167	-0.221178	0.000420968	no
CVG	Control	_1_6690043	1	6690043	0.852901	0.0691013	1	0	0.317708	0.191017	0.000132173	no
CVG	Salinity	_1_6690043	1	6690043	0.5262	0.278849	1	0	0.317708	-0.452038	0.00161059	no
CVG	Control	_1_6995203	1	6995203	0.227108	0.643768	1	0	0.140625	1.51747	0.00558707	no
CVG	Salinity	_1_6995203	1	6995203	0.797013	0.0985347	1	0	0.140625	-0.228371	0.000265486	no
CVG	Control	_1_7222038	1	7222038	0.543877	0.2645	1	0	0.442708	-0.565615	0.00141504	no
CVG	Salinity	_1_7222038	1	7222038	0.283999	0.546684	1	0	0.442708	-0.655024	0.00459272	no
CVG	Control	_1_7713621	1	7713621	0.981861	0.00794994	1	0	0.348958	-0.0200622	1.98745e-06	no
CVG	Salinity	_1_7713621	1	7713621	0.388627	0.410468	1	0	0.348958	0.531287	0.00297702	no
CVG	Control	_1_8049470	1	8049470	0.846153	0.0725511	1	0	0.4375	0.166569	0.000144734	no
CVG	Salinity	_1_8049470	1	8049470	0.273178	0.563555	1	0	0.4375	0.640672	0.00480355	no
CVG	Control	_1_8049476	1	8049476	0.740327	0.130576	1	0	0.442708	0.284185	0.000422191	no
CVG	Salinity	_1_8049476	1	8049476	0.268576	0.570932	1	0	0.442708	0.6452	0.00489639	no
CVG	Control	_1_8049494	1	8049494	0.205307	0.687596	1	0	0.208333	-1.28416	0.00614122	no
CVG	Salinity	_1_8049494	1	8049494	0.680784	0.16699	1	0	0.208333	0.284621	0.000678955	no
CVG	Control	_1_8049509	1	8049509	0.669385	0.174324	1	0	0.442708	0.364989	0.000700656	no
CVG	Salinity	_1_8049509	1	8049509	0.24922	0.603416	1	0	0.442708	0.670579	0.0053096	no
CVG	Control	_1_8057534	1	8057534	0.237499	0.624338	1	0	0.109375	1.53891	0.00534479	no
CVG	Salinity	_1_8057534	1	8057534	0.410079	0.387133	1	0	0.109375	0.751519	0.00271849	no
CVG	Control	_1_8355377	1	8355377	0.642806	0.19192	1	0	0.114583	0.581833	0.000826515	no
CVG	Salinity	_1_8355377	1	8355377	0.221956	0.653733	1	0	0.114583	-1.10229	0.00596287	no
CVG	Control	_1_8355433	1	8355433	0.920863	0.0358048	1	0	0.109375	0.128771	3.79465e-05	no
CVG	Salinity	_1_8355433	1	8355433	0.951354	0.021658	1	0	0.109375	0.0551442	1.49376e-05	no
CVG	Control	_1_8484582	1	8484582	0.371213	0.430376	1	0	0.0833333	-1.31346	0.00306769	no
CVG	Salinity	_1_8484582	1	8484582	0.35674	0.447648	1	0	0.0833333	-0.968088	0.00340104	no
CVG	Control	_1_8485543	1	8485543	0.547099	0.261934	1	0	0.078125	-0.955156	0.00139255	no
CVG	Salinity	_1_8485543	1	8485543	0.216967	0.663607	1	0	0.078125	-1.29463	0.00609283	no
CVG	Control	_1_8485554	1	8485554	0.490416	0.309435	1	0	0.229167	0.687015	0.00182631	no
CVG	Salinity	_1_8485554	1	8485554	0.554013	0.25648	1	0	0.229167	-0.414776	0.00140412	no
CVG	Control	_1_8485618	1	8485618	0.241621	0.616866	1	0	0.265625	1.0968	0.00525219	no
CVG	Salinity	_1_8485618	1	8485618	0.584608	0.233135	1	0	0.265625	-0.366979	0.00119845	no
CVG	Control	_1_8485627	1	8485627	0.241621	0.616866	1	0	0.265625	1.0968	0.00525219	no
CVG	Salinity	_1_8485627	1	8485627	0.584608	0.233135	1	0	0.265625	-0.366979	0.00119845	no
CVG	Control	_1_8776538	1	8776538	0.274787	0.561004	1	0	0.302083	-0.983098	0.00457094	no
CVG	Salinity	_1_8776538	1	8776538	0.623867	0.204908	1	0	0.302083	-0.311334	0.000964506	no
CVG	Control	_1_8776570	1	8776570	0.165114	0.782217	1	0	0.427083	1.25488	0.00736955	no
CVG	Salinity	_1_8776570	1	8776570	0.541139	0.266691	1	0	0.427083	0.375171	0.00149727	no
CVG	Control	_1_8937108	1	8937108	0.527884	0.277462	1	0	0.177083	0.690305	0.00153038	no
CVG	Salinity	_1_8937108	1	8937108	0.836667	0.0774474	1	0	0.177083	0.154019	0.000170561	no
CVG	Control	_1_8937116	1	8937116	0.987729	0.00536221	1	0	0.125	-0.0190887	9.09486e-07	no
CVG	Salinity	_1_8937116	1	8937116	0.391532	0.407232	1	0	0.125	0.734374	0.00294081	no
CVG	Control	_1_9080300	1	9080300	0.280524	0.55203	1	0	0.0833333	-1.54516	0.00446342	no
CVG	Salinity	_1_9080300	1	9080300	0.423443	0.373205	1	0	0.0833333	-0.805835	0.00256718	no
CVG	Control	_1_9165817	1	9165817	0.652902	0.185152	1	0	0.307292	-0.433053	0.000777238	no
CVG	Salinity	_1_9165817	1	9165817	0.69135	0.160302	1	0	0.307292	0.273704	0.000632374	no
CVG	Control	_1_9241801	1	9241801	0.252148	0.598345	1	0	0.078125	1.71086	0.00502413	no
CVG	Salinity	_1_9241801	1	9241801	0.909537	0.0411794	1	0	0.078125	0.121558	5.18127e-05	no
CVG	Control	_1_9241819	1	9241819	0.362163	0.441096	1	0	0.182292	-0.95919	0.00318551	no
CVG	Salinity	_1_9241819	1	9241819	0.82917	0.0813562	1	0	0.182292	-0.159973	0.000186825	no
CVG	Control	_1_9241852	1	9241852	0.27745	0.556815	1	0	0.213542	1.09071	0.00452068	no
CVG	Salinity	_1_9241852	1	9241852	0.889386	0.0509099	1	0	0.213542	0.0995213	7.76326e-05	no
CVG	Control	_1_9255524	1	9255524	0.983991	0.00700879	1	0	0.0520833	-0.0360427	1.54802e-06	no
CVG	Salinity	_1_9255524	1	9255524	0.33509	0.474839	1	0	0.0520833	-1.20667	0.00371975	no
CVG	Control	_1_9255527	1	9255527	0.596946	0.224065	1	0	0.109375	-0.687964	0.00107431	no
CVG	Salinity	_1_9255527	1	9255527	0.76977	0.113639	1	0	0.109375	-0.266916	0.000343716	no
CVG	Control	_1_9255528	1	9255528	0.983991	0.00700879	1	0	0.0520833	-0.0360427	1.54802e-06	no
CVG	Salinity	_1_9255528	1	9255528	0.33509	0.474839	1	0	0.0520833	-1.20667	0.00371975	no
CVG	Control	_1_9255565	1	9255565	0.99189	0.00353645	1	0	0.0520833	-0.0182529	3.97236e-07	no
CVG	Salinity	_1_9255565	1	9255565	0.343073	0.464614	1	0	0.0520833	-1.18753	0.00359909	no
CVG	Control	_1_9255567	1	9255567	0.99189	0.00353645	1	0	0.0520833	-0.0182529	3.97236e-07	no
CVG	Salinity	_1_9255567	1	9255567	0.343073	0.464614	1	0	0.0520833	-1.18753	0.00359909	no
CVG	Control	_1_9255571	1	9255571	0.99189	0.00353645	1	0	0.0520833	-0.0182529	3.97236e-07	no
CVG	Salinity	_1_9255571	1	9255571	0.343073	0.464614	1	0	0.0520833	-1.18753	0.00359909	no
CVG	Control	_1_9255572	1	9255572	0.500658	0.300458	1	0	0.0520833	1.2066	0.00174166	no
CVG	Salinity	_1_9255572	1	9255572	0.936211	0.0286265	1	0	0.0520833	-0.110227	2.57077e-05	no
CVG	Control	_1_9255573	1	9255573	0.99189	0.00353645	1	0	0.0520833	-0.0182529	3.97236e-07	no
CVG	Salinity	_1_9255573	1	9255573	0.343073	0.464614	1	0	0.0520833	-1.18753	0.00359909	no
CVG	Control	_1_9255575	1	9255575	0.567752	0.245841	1	0	0.0729167	-0.883358	0.00125408	no
CVG	Salinity	_1_9255575	1	9255575	0.630835	0.200084	1	0	0.0729167	-0.515178	0.000926266	no
CVG	Control	_1_9255596	1	9255596	0.99189	0.00353645	1	0	0.0520833	-0.0182529	3.97236e-07	no
CVG	Salinity	_1_9255596	1	9255596	0.343073	0.464614	1	0	0.0520833	-1.18753	0.00359909	no
CVG	Control	_1_9255598	1	9255598	0.983991	0.00700879	1	0	0.0520833	-0.0360427	1.54802e-06	no
CVG	Salinity	_1_9255598	1	9255598	0.33509	0.474839	1	0	0.0520833	-1.20667	0.00371975	no
CVG	Control	_1_9255720	1	9255720	0.478825	0.319823	1	0	0.307292	0.823615	0.00192573	no
CVG	Salinity	_1_9255720	1	9255720	0.601165	0.221007	1	0	0.307292	-0.361302	0.00109586	no
CVG	Control	_1_9939544	1	9939544	0.339497	0.469164	1	0	0.239583	-0.956217	0.00349912	no
CVG	Salinity	_1_9939544	1	9939544	0.320618	0.494012	1	0	0.239583	-0.671709	0.00394853	no
CVG	Control	_1_9939970	1	9939970	0.690331	0.160943	1	0	0.21875	-0.401428	0.000610021	no
CVG	Salinity	_1_9939970	1	9939970	0.873965	0.0585059	1	0	0.21875	-0.110927	0.00010098	no
CVG	Control	_1_9940017	1	9940017	0.880824	0.0551111	1	0	0.182292	0.155503	8.64179e-05	no
CVG	Salinity	_1_9940017	1	9940017	0.158166	0.800887	1	0	0.182292	-1.03229	0.00795085	no
CVG	Control	_1_10075570	1	10075570	0.884922	0.0530952	1	0	0.161458	0.16965	8.05361e-05	no
CVG	Salinity	_1_10075570	1	10075570	0.771056	0.112914	1	0	0.161458	0.234858	0.000339776	no
CVG	Control	_1_10075594	1	10075594	0.958046	0.0186138	1	0	0.166667	0.0608095	1.06403e-05	no
CVG	Salinity	_1_10075594	1	10075594	0.723991	0.140267	1	0	0.166667	0.281924	0.000500321	no
CVG	Control	_1_10141125	1	10141125	0.886495	0.0523235	1	0	0.192708	-0.150332	7.83336e-05	no
CVG	Salinity	_1_10141125	1	10141125	0.589489	0.229524	1	0	0.192708	0.406598	0.00116759	no
CVG	Control	_1_10258847	1	10258847	0.953639	0.0206159	1	0	0.333333	0.0520163	1.29953e-05	no
CVG	Salinity	_1_10258847	1	10258847	0.734735	0.133869	1	0	0.333333	0.204937	0.000460644	no
CVG	Control	_1_10258898	1	10258898	0.633048	0.198563	1	0	0.078125	0.721868	0.000875894	no
CVG	Salinity	_1_10258898	1	10258898	0.945548	0.0243166	1	0	0.078125	0.0720613	1.87218e-05	no
CVG	Control	_1_10258899	1	10258899	0.633048	0.198563	1	0	0.078125	0.721868	0.000875894	no
CVG	Salinity	_1_10258899	1	10258899	0.945548	0.0243166	1	0	0.078125	0.0720613	1.87218e-05	no
CVG	Control	_1_10259295	1	10259295	0.853429	0.0688325	1	0	0.104167	-0.238449	0.000131215	no
CVG	Salinity	_1_10259295	1	10259295	0.774081	0.111214	1	0	0.104167	0.270243	0.000330612	no
CVG	Control	_1_10259307	1	10259307	0.775933	0.110176	1	0	0.401042	-0.250889	0.000311405	no
CVG	Salinity	_1_10259307	1	10259307	0.760974	0.11863	1	0	0.401042	0.177561	0.000371313	no
CVG	Control	_1_10740077	1	10740077	0.645282	0.19025	1	0	0.296875	0.435412	0.000814257	no
CVG	Salinity	_1_10740077	1	10740077	0.448485	0.348252	1	0	0.296875	0.47634	0.00230211	no
CVG	Control	_1_10767569	1	10767569	0.685744	0.163838	1	0	0.0520833	-0.721273	0.000629246	no
CVG	Salinity	_1_10767569	1	10767569	0.860061	0.0654708	1	0	0.0520833	0.223763	0.000124732	no
CVG	Control	_1_10961647	1	10961647	0.743176	0.128908	1	0	0.197917	-0.334023	0.000412645	no
CVG	Salinity	_1_10961647	1	10961647	0.558296	0.253136	1	0	0.197917	0.41597	0.00137402	no
CVG	Control	_1_10961790	1	10961790	0.753421	0.122962	1	0	0.145833	0.365165	0.000379304	no
CVG	Salinity	_1_10961790	1	10961790	0.746055	0.127229	1	0	0.145833	0.268261	0.000420805	no
CVG	Control	_1_10962866	1	10962866	0.748771	0.125651	1	0	0.458333	-0.265749	0.000394246	no
CVG	Salinity	_1_10962866	1	10962866	0.46485	0.332687	1	0	0.458333	0.433691	0.0021409	no
CVG	Control	_1_10962898	1	10962898	0.960487	0.0175084	1	0	0.203125	-0.0501378	9.43683e-06	no
CVG	Salinity	_1_10962898	1	10962898	0.587793	0.230776	1	0	0.203125	0.381701	0.00117826	no
CVG	Control	_1_11193258	1	11193258	0.594041	0.226184	1	0	0.0833333	0.780113	0.0010914	no
CVG	Salinity	_1_11193258	1	11193258	0.711589	0.147771	1	0	0.0833333	0.377259	0.000548425	no
CVG	Control	_1_11193311	1	11193311	0.603264	0.219493	1	0	0.255208	-0.497887	0.00103774	no
CVG	Salinity	_1_11193311	1	11193311	0.550335	0.259373	1	0	0.255208	-0.397073	0.00143032	no
CVG	Control	_1_11207985	1	11207985	0.944643	0.0247323	1	0	0.265625	-0.0658325	1.8537e-05	no
CVG	Salinity	_1_11207985	1	11207985	0.766737	0.115354	1	0	0.265625	-0.191705	0.000353103	no
CVG	Control	_1_11208000	1	11208000	0.944643	0.0247323	1	0	0.265625	-0.0658325	1.8537e-05	no
CVG	Salinity	_1_11208000	1	11208000	0.766737	0.115354	1	0	0.265625	-0.191705	0.000353103	no
CVG	Control	_1_11208012	1	11208012	0.854528	0.0682735	1	0	0.286458	-0.16865	0.000129233	no
CVG	Salinity	_1_11208012	1	11208012	0.65054	0.186726	1	0	0.286458	-0.287353	0.000823203	no
CVG	Control	_1_11208037	1	11208037	0.944643	0.0247323	1	0	0.265625	-0.0658325	1.8537e-05	no
CVG	Salinity	_1_11208037	1	11208037	0.766737	0.115354	1	0	0.265625	-0.191705	0.000353103	no
CVG	Control	_1_11465064	1	11465064	0.356847	0.447518	1	0	0.3125	0.829332	0.00325663	no
CVG	Salinity	_1_11465064	1	11465064	0.857038	0.067	1	0	0.3125	0.120708	0.000130238	no
CVG	Control	_1_11520976	1	11520976	0.423502	0.373144	1	0	0.166667	0.87885	0.00245865	no
CVG	Salinity	_1_11520976	1	11520976	0.997539	0.00107014	1	0	0.166667	-0.00241623	3.81849e-08	no
CVG	Control	_1_11689715	1	11689715	0.607605	0.216379	1	0	0.09375	-0.704956	0.00101308	no
CVG	Salinity	_1_11689715	1	11689715	0.403693	0.393948	1	0	0.09375	-0.809091	0.00279336	no
CVG	Control	_1_11689762	1	11689762	0.6976	0.156394	1	0	0.171875	-0.474843	0.000580262	no
CVG	Salinity	_1_11689762	1	11689762	0.397033	0.401173	1	0	0.171875	-0.733731	0.00287332	no
CVG	Control	_1_12034745	1	12034745	0.00855345	2.06786	1	0	0.0885417	-3.6582	0.0260904	no
CVG	Salinity	_1_12034745	1	12034745	0.049395	1.30632	1	0	0.0885417	-1.94032	0.0153395	no
CVG	Control	_1_12548224	1	12548224	0.540904	0.26688	1	0	0.130208	-0.763766	0.00143601	no
CVG	Salinity	_1_12548224	1	12548224	0.201025	0.696749	1	0	0.130208	1.0667	0.00653291	no
CVG	Control	_1_12548303	1	12548303	0.602469	0.220066	1	0	0.375	-0.483383	0.0010423	no
CVG	Salinity	_1_12548303	1	12548303	0.887652	0.0517571	1	0	0.375	-0.0888525	8.01005e-05	no
CVG	Control	_1_12570492	1	12570492	0.601647	0.220658	1	0	0.0729167	-0.799715	0.00104702	no
CVG	Salinity	_1_12570492	1	12570492	0.881421	0.0548164	1	0	0.0729167	0.161908	8.92996e-05	no
CVG	Control	_1_12570525	1	12570525	0.844438	0.073432	1	0	0.0520833	0.353263	0.00014802	no
CVG	Salinity	_1_12570525	1	12570525	0.738555	0.131617	1	0	0.0520833	0.420061	0.000446976	no
CVG	Control	_1_12570543	1	12570543	0.990001	0.0043645	1	0	0.0625	-0.0206983	6.03897e-07	no
CVG	Salinity	_1_12570543	1	12570543	0.917538	0.0373761	1	0	0.0625	0.121169	4.30224e-05	no
CVG	Control	_1_12998092	1	12998092	0.663524	0.178143	1	0	0.182292	-0.481467	0.000727347	no
CVG	Salinity	_1_12998092	1	12998092	0.462052	0.335309	1	0	0.182292	0.559482	0.00216783	no
CVG	Control	_1_13306223	1	13306223	0.762057	0.118013	1	0	0.270833	-0.29131	0.000352395	no
CVG	Salinity	_1_13306223	1	13306223	0.951244	0.0217079	1	0	0.270833	-0.0401015	1.50048e-05	no
CVG	Control	_1_13306226	1	13306226	0.762057	0.118013	1	0	0.270833	-0.29131	0.000352395	no
CVG	Salinity	_1_13306226	1	13306226	0.951244	0.0217079	1	0	0.270833	-0.0401015	1.50048e-05	no
CVG	Control	_1_13306281	1	13306281	0.71772	0.144045	1	0	0.28125	-0.343804	0.000502297	no
CVG	Salinity	_1_13306281	1	13306281	0.916338	0.0379442	1	0	0.28125	-0.0681064	4.42878e-05	no
CVG	Control	_1_13586330	1	13586330	0.521034	0.283134	1	0	0.416667	0.547329	0.00158172	no
CVG	Salinity	_1_13586330	1	13586330	0.905915	0.0429124	1	0	0.416667	0.0735451	5.60644e-05	no
CVG	Control	_1_13744990	1	13744990	0.565624	0.247472	1	0	0.229167	-0.574701	0.0012679	no
CVG	Salinity	_1_13744990	1	13744990	0.936803	0.0283517	1	0	0.229167	-0.0546619	2.52314e-05	no
CVG	Control	_1_14328679	1	14328679	0.611152	0.213851	1	0	0.458333	-0.427366	0.000993205	no
CVG	Salinity	_1_14328679	1	14328679	0.9667	0.0147081	1	0	0.458333	0.0247502	6.99481e-06	no
CVG	Control	_1_14340017	1	14340017	0.292337	0.534117	1	0	0.0520833	1.93455	0.0042505	no
CVG	Salinity	_1_14340017	1	14340017	0.757264	0.120753	1	0	0.0520833	-0.407189	0.000383305	no
CVG	Control	_1_14340036	1	14340036	0.844771	0.0732608	1	0	0.109375	0.252893	0.000147378	no
CVG	Salinity	_1_14340036	1	14340036	0.782646	0.106435	1	0	0.109375	0.254739	0.000305391	no
CVG	Control	_1_14340060	1	14340060	0.395541	0.402808	1	0	0.0885417	-1.20426	0.00276994	no
CVG	Salinity	_1_14340060	1	14340060	0.596584	0.224328	1	0	0.0885417	-0.525442	0.00112365	no
CVG	Control	_1_14371313	1	14371313	0.41159	0.385535	1	0	0.1875	0.901639	0.00258749	no
CVG	Salinity	_1_14371313	1	14371313	0.262018	0.581669	1	0	0.1875	0.877063	0.00503218	no
CVG	Control	_1_14597871	1	14597871	0.611409	0.213668	1	0	0.119792	-0.714802	0.000991771	no
CVG	Salinity	_1_14597871	1	14597871	0.144039	0.84152	1	0	0.119792	-1.42083	0.00851684	no
CVG	Control	_1_15065044	1	15065044	0.9306	0.0312369	1	0	0.375	-0.0737548	2.91613e-05	no
CVG	Salinity	_1_15065044	1	15065044	0.631799	0.199421	1	0	0.375	0.295167	0.000921054	no
CVG	Control	_1_15066049	1	15066049	0.604312	0.218739	1	0	0.265625	0.49304	0.00103175	no
CVG	Salinity	_1_15066049	1	15066049	0.16547	0.781281	1	0	0.265625	0.920706	0.00768016	no
CVG	Control	_1_15066059	1	15066059	0.308913	0.510164	1	0	0.161458	-1.16307	0.0039695	no
CVG	Salinity	_1_15066059	1	15066059	0.558769	0.252768	1	0	0.161458	-0.457405	0.00137072	no
CVG	Control	_1_15066107	1	15066107	0.571821	0.24274	1	0	0.390625	0.472446	0.00122793	no
CVG	Salinity	_1_15066107	1	15066107	0.229608	0.639014	1	0	0.390625	0.716264	0.0057702	no
CVG	Control	_1_15687687	1	15687687	0.977905	0.00970349	1	0	0.104167	0.0371677	2.94925e-06	no
CVG	Salinity	_1_15687687	1	15687687	0.409045	0.388229	1	0	0.104167	-0.766401	0.0027305	no
CVG	Control	_1_15706748	1	15706748	0.594001	0.226212	1	0	0.09375	-0.753346	0.00109163	no
CVG	Salinity	_1_15706748	1	15706748	0.310549	0.50787	1	0	0.09375	-0.980848	0.00411585	no
CVG	Control	_1_15706755	1	15706755	0.554499	0.256099	1	0	0.171875	0.637004	0.00134181	no
CVG	Salinity	_1_15706755	1	15706755	0.100305	0.998679	1	0	0.171875	1.24871	0.0107607	no
CVG	Control	_1_15706756	1	15706756	0.406081	0.391387	1	0	0.229167	-0.823817	0.00264893	no
CVG	Salinity	_1_15706756	1	15706756	0.823673	0.0842452	1	0	0.229167	-0.153466	0.000199246	no
CVG	Control	_1_15706803	1	15706803	0.594001	0.226212	1	0	0.09375	-0.753346	0.00109163	no
CVG	Salinity	_1_15706803	1	15706803	0.310549	0.50787	1	0	0.09375	-0.980848	0.00411585	no
CVG	Control	_1_15791906	1	15791906	0.995007	0.00217386	1	0	0.21875	-0.00635743	1.50566e-07	no
CVG	Salinity	_1_15791906	1	15791906	0.144695	0.839547	1	0	0.21875	-1.03912	0.00848921	no
CVG	Control	_1_15791915	1	15791915	0.761671	0.118233	1	0	0.229167	-0.301013	0.000353575	no
CVG	Salinity	_1_15791915	1	15791915	0.190898	0.719198	1	0	0.229167	0.912412	0.00683425	no
CVG	Control	_1_15791932	1	15791932	0.697687	0.156339	1	0	0.197917	0.399908	0.000579911	no
CVG	Salinity	_1_15791932	1	15791932	0.624164	0.204702	1	0	0.197917	0.349531	0.000962859	no
CVG	Control	_1_15791955	1	15791955	0.697687	0.156339	1	0	0.197917	0.399908	0.000579911	no
CVG	Salinity	_1_15791955	1	15791955	0.624164	0.204702	1	0	0.197917	0.349531	0.000962859	no
CVG	Control	_1_15959966	1	15959966	0.890639	0.0502984	1	0	0.322917	0.117397	7.26839e-05	no
CVG	Salinity	_1_15959966	1	15959966	0.525041	0.279806	1	0	0.322917	-0.395708	0.00161962	no
CVG	Control	_1_17290735	1	17290735	0.377563	0.423011	1	0	0.135417	1.06242	0.00298738	no
CVG	Salinity	_1_17290735	1	17290735	0.141529	0.849155	1	0	0.135417	1.26045	0.0086239	no
CVG	Control	_1_17290738	1	17290738	0.459701	0.337524	1	0	0.21875	-0.731687	0.00209857	no
CVG	Salinity	_1_17290738	1	17290738	0.990305	0.00423124	1	0	0.21875	-0.00836658	5.92661e-07	no
CVG	Control	_1_17290752	1	17290752	0.698435	0.155874	1	0	0.223958	-0.380127	0.000576896	no
CVG	Salinity	_1_17290752	1	17290752	0.882339	0.0543645	1	0	0.223958	0.100926	8.79125e-05	no
CVG	Control	_1_17290774	1	17290774	0.377563	0.423011	1	0	0.135417	1.06242	0.00298738	no
CVG	Salinity	_1_17290774	1	17290774	0.141529	0.849155	1	0	0.135417	1.26045	0.0086239	no
CVG	Control	_1_17610711	1	17610711	0.302212	0.519688	1	0	0.130208	1.27089	0.0040807	no
CVG	Salinity	_1_17610711	1	17610711	0.0572827	1.24198	1	0	0.130208	1.65229	0.0143659	no
CVG	Control	_1_17610771	1	17610771	0.533119	0.273176	1	0	0.411458	-0.523685	0.00149193	no
CVG	Salinity	_1_17610771	1	17610771	0.406004	0.39147	1	0	0.411458	-0.509517	0.00276607	no
CVG	Control	_1_17904241	1	17904241	0.848698	0.071247	1	0	0.0520833	-0.344186	0.000139928	no
CVG	Salinity	_1_17904241	1	17904241	0.97279	0.0119811	1	0	0.0520833	0.0430262	4.66965e-06	no
CVG	Control	_1_17904287	1	17904287	0.841108	0.0751483	1	0	0.333333	-0.183382	0.000154512	no
CVG	Salinity	_1_17904287	1	17904287	0.698935	0.155563	1	0	0.333333	0.233676	0.00060011	no
CVG	Control	_1_17904515	1	17904515	0.609832	0.21479	1	0	0.0520833	-0.915118	0.00100057	no
CVG	Salinity	_1_17904515	1	17904515	0.872341	0.0593137	1	0	0.0520833	-0.203102	0.000103622	no
CVG	Control	_1_18357897	1	18357897	0.901116	0.0452191	1	0	0.166667	-0.138326	5.93559e-05	no
CVG	Salinity	_1_18357897	1	18357897	0.96238	0.0166532	1	0	0.166667	0.0365829	8.92883e-06	no
CVG	Control	_1_18554279	1	18554279	0.718411	0.143627	1	0	0.270833	-0.358771	0.000499733	no
CVG	Salinity	_1_18554279	1	18554279	0.556847	0.254264	1	0	0.270833	-0.386099	0.00138415	no
CVG	Control	_1_18554293	1	18554293	0.239009	0.621587	1	0	0.203125	-1.24628	0.00531065	no
CVG	Salinity	_1_18554293	1	18554293	0.600634	0.22139	1	0	0.203125	-0.379132	0.00109906	no
CVG	Control	_1_18594842	1	18594842	0.079843	1.09776	1	0	0.0520833	-3.13655	0.0116988	no
CVG	Salinity	_1_18594842	1	18594842	0.293468	0.532439	1	0	0.0520833	-1.31647	0.00441634	no
CVG	Control	_1_18594874	1	18594874	0.143496	0.84316	1	0	0.130208	-1.79885	0.00818068	no
CVG	Salinity	_1_18594874	1	18594874	0.674224	0.171196	1	0	0.130208	-0.355642	0.000708855	no
CVG	Control	_1_18594919	1	18594919	0.431558	0.364961	1	0	0.135417	0.948221	0.00237455	no
CVG	Salinity	_1_18594919	1	18594919	0.904602	0.0435423	1	0	0.135417	0.105165	5.76478e-05	no
CVG	Control	_1_18605817	1	18605817	0.983713	0.00713151	1	0	0.161458	-0.0228383	1.60226e-06	no
CVG	Salinity	_1_18605817	1	18605817	0.8731	0.0589359	1	0	0.161458	-0.131426	0.000102382	no
CVG	Control	_1_18664466	1	18664466	0.402135	0.395628	1	0	0.182292	-0.910566	0.0026937	no
CVG	Salinity	_1_18664466	1	18664466	0.840841	0.075286	1	0	0.182292	-0.148508	0.000161839	no
CVG	Control	_1_18673211	1	18673211	0.393263	0.405317	1	0	0.177083	-0.951151	0.00279672	no
CVG	Salinity	_1_18673211	1	18673211	0.766653	0.115401	1	0	0.177083	-0.221329	0.000353364	no
CVG	Control	_1_18778526	1	18778526	0.210142	0.677487	1	0	0.135417	-1.5137	0.00601251	no
CVG	Salinity	_1_18778526	1	18778526	0.769045	0.114048	1	0	0.135417	-0.243935	0.000345947	no
CVG	Control	_1_18780810	1	18780810	0.279147	0.554167	1	0	0.317708	-0.960605	0.00448898	no
CVG	Salinity	_1_18780810	1	18780810	0.751631	0.123995	1	0	0.317708	-0.203017	0.000401908	no
CVG	Control	_1_18780817	1	18780817	0.279147	0.554167	1	0	0.317708	-0.960605	0.00448898	no
CVG	Salinity	_1_18780817	1	18780817	0.751631	0.123995	1	0	0.317708	-0.203017	0.000401908	no
CVG	Control	_1_18780829	1	18780829	0.279147	0.554167	1	0	0.317708	-0.960605	0.00448898	no
CVG	Salinity	_1_18780829	1	18780829	0.751631	0.123995	1	0	0.317708	-0.203017	0.000401908	no
CVG	Control	_1_18780834	1	18780834	0.310687	0.507677	1	0	0.3125	-0.903097	0.00394057	no
CVG	Salinity	_1_18780834	1	18780834	0.813196	0.0898045	1	0	0.3125	-0.151789	0.000224081	no
CVG	Control	_1_18780845	1	18780845	0.279308	0.553917	1	0	0.302083	-0.978605	0.00448598	no
CVG	Salinity	_1_18780845	1	18780845	0.9322	0.0304909	1	0	0.302083	0.0551516	2.90498e-05	no
CVG	Control	_1_19268458	1	19268458	0.467821	0.32992	1	0	0.119792	-0.892494	0.0020238	no
CVG	Salinity	_1_19268458	1	19268458	0.400607	0.397282	1	0	0.119792	-0.724776	0.00283018	no
CVG	Control	_1_19268657	1	19268657	0.982825	0.00752386	1	0	0.302083	-0.019219	1.78183e-06	no
CVG	Salinity	_1_19268657	1	19268657	0.507181	0.294837	1	0	0.302083	-0.427439	0.00176337	no
CVG	Control	_1_19268662	1	19268662	0.307908	0.511578	1	0	0.151042	1.2187	0.00398597	no
CVG	Salinity	_1_19268662	1	19268662	0.610619	0.214229	1	0	0.151042	0.450186	0.00103987	no
CVG	Control	_1_19349239	1	19349239	0.408762	0.388529	1	0	0.244792	0.812653	0.00261888	no
CVG	Salinity	_1_19349239	1	19349239	0.641698	0.192669	1	0	0.244792	0.312003	0.000868533	no
CVG	Control	_1_19349279	1	19349279	0.815804	0.0884144	1	0	0.390625	0.217142	0.000208606	no
CVG	Salinity	_1_19349279	1	19349279	0.586668	0.231608	1	0	0.390625	-0.333115	0.00118537	no
CVG	Control	_1_19402021	1	19402021	0.247223	0.606911	1	0	0.182292	-1.25771	0.00512935	no
CVG	Salinity	_1_19402021	1	19402021	0.529194	0.276385	1	0	0.182292	-0.461617	0.00158742	no
CVG	Control	_1_19478893	1	19478893	0.683263	0.165412	1	0	0.3125	0.381781	0.000639786	no
CVG	Salinity	_1_19478893	1	19478893	0.31709	0.498817	1	0	0.3125	-0.658936	0.00400636	no
CVG	Control	_1_20345869	1	20345869	0.964475	0.0157092	1	0	0.317708	0.0404669	7.62714e-06	no
CVG	Salinity	_1_20345869	1	20345869	0.763178	0.117374	1	0	0.317708	-0.188054	0.000364291	no
CVG	Control	_1_20346314	1	20346314	0.268825	0.57053	1	0	0.395833	-1.07005	0.00468568	no
CVG	Salinity	_1_20346314	1	20346314	0.670525	0.173585	1	0	0.395833	-0.26779	0.000726047	no
CVG	Control	_1_20434721	1	20434721	0.328306	0.483722	1	0	0.0625	1.59846	0.00366453	no
CVG	Salinity	_1_20434721	1	20434721	0.54334	0.264929	1	0	0.0625	0.747096	0.00148106	no
CVG	Control	_1_20434727	1	20434727	0.566241	0.246998	1	0	0.46875	0.53994	0.00126388	no
CVG	Salinity	_1_20434727	1	20434727	0.643812	0.191241	1	0	0.46875	0.280286	0.00085756	no
CVG	Control	_1_20434743	1	20434743	0.328306	0.483722	1	0	0.0625	1.59846	0.00366453	no
CVG	Salinity	_1_20434743	1	20434743	0.54334	0.264929	1	0	0.0625	0.747096	0.00148106	no
CVG	Control	_1_20434763	1	20434763	0.447093	0.349602	1	0	0.463542	0.718087	0.00221889	no
CVG	Salinity	_1_20434763	1	20434763	0.596291	0.224542	1	0	0.463542	0.323232	0.00112545	no
CVG	Control	_1_20434780	1	20434780	0.574202	0.240935	1	0	0.46875	0.529443	0.00121279	no
CVG	Salinity	_1_20434780	1	20434780	0.584326	0.233345	1	0	0.46875	0.331924	0.00120025	no
CVG	Control	_1_20434790	1	20434790	0.525065	0.279787	1	0	0.46875	0.598671	0.00155137	no
CVG	Salinity	_1_20434790	1	20434790	0.695506	0.157699	1	0	0.46875	0.238154	0.000614577	no
CVG	Control	_1_20434805	1	20434805	0.156864	0.804475	1	0	0.0677083	2.23444	0.00766413	no
CVG	Salinity	_1_20434805	1	20434805	0.823503	0.0843349	1	0	0.0677083	0.262482	0.000199637	no
CVG	Control	_1_21407361	1	21407361	0.179125	0.746845	1	0	0.0625	2.24017	0.00690563	no
CVG	Salinity	_1_21407361	1	21407361	0.322859	0.490987	1	0	0.0625	1.1514	0.00391222	no
CVG	Control	_1_21407362	1	21407362	0.179125	0.746845	1	0	0.0625	2.24017	0.00690563	no
CVG	Salinity	_1_21407362	1	21407362	0.322859	0.490987	1	0	0.0625	1.1514	0.00391222	no
CVG	Control	_1_21527710	1	21527710	0.348842	0.457371	1	0	0.0625	1.59001	0.00336648	no
CVG	Salinity	_1_21527710	1	21527710	0.229196	0.639793	1	0	0.0625	1.42411	0.00578037	no
CVG	Control	_1_21527716	1	21527716	0.179898	0.744975	1	0	0.0677083	2.19825	0.00688125	no
CVG	Salinity	_1_21527716	1	21527716	0.165493	0.781221	1	0	0.0677083	1.59151	0.00767934	no
CVG	Control	_1_21527720	1	21527720	0.175515	0.755687	1	0	0.0677083	2.2228	0.0070211	no
CVG	Salinity	_1_21527720	1	21527720	0.155095	0.809404	1	0	0.0677083	1.63171	0.00806894	no
CVG	Control	_1_21527727	1	21527727	0.179898	0.744975	1	0	0.0677083	2.19825	0.00688125	no
CVG	Salinity	_1_21527727	1	21527727	0.165493	0.781221	1	0	0.0677083	1.59151	0.00767934	no
CVG	Control	_1_21527735	1	21527735	0.0398918	1.39912	1	0	0.0520833	3.74991	0.0160504	no
CVG	Salinity	_1_21527735	1	21527735	0.0603307	1.21946	1	0	0.0520833	2.40899	0.0140269	no
CVG	Control	_1_21527737	1	21527737	0.160938	0.793343	1	0	0.0677083	2.29259	0.00751654	no
CVG	Salinity	_1_21527737	1	21527737	0.156838	0.80455	1	0	0.0677083	1.62245	0.00800161	no
CVG	Control	_1_21933874	1	21933874	0.0133786	1.87359	1	0	0.119792	-3.08789	0.0231382	no
CVG	Salinity	_1_21933874	1	21933874	0.00755465	2.12179	1	0	0.119792	-2.36073	0.0280969	no
CVG	Control	_1_22018710	1	22018710	0.52567	0.279287	1	0	0.307292	-0.561294	0.00154685	no
CVG	Salinity	_1_22018710	1	22018710	0.908632	0.041612	1	0	0.307292	-0.0718595	5.28597e-05	no
CVG	Control	_1_22142754	1	22142754	0.263064	0.579939	1	0	0.0625	-1.84766	0.0047996	no
CVG	Salinity	_1_22142754	1	22142754	0.264964	0.576813	1	0	0.0625	-1.3093	0.00497067	no
CVG	Control	_1_22142783	1	22142783	0.839218	0.0761251	1	0	0.364583	0.176215	0.000158259	no
CVG	Salinity	_1_22142783	1	22142783	0.894019	0.0486534	1	0	0.364583	0.0821591	7.12278e-05	no
CVG	Control	_1_23049914	1	23049914	0.363461	0.439542	1	0	0.416667	-0.7499	0.00316836	no
CVG	Salinity	_1_23049914	1	23049914	0.868501	0.0612298	1	0	0.416667	-0.095216	0.000110007	no
CVG	Control	_1_23049941	1	23049941	0.693602	0.15889	1	0	0.161458	0.422074	0.000596524	no
CVG	Salinity	_1_23049941	1	23049941	0.886166	0.052485	1	0	0.161458	0.111232	8.2249e-05	no
CVG	Control	_1_23049944	1	23049944	0.693602	0.15889	1	0	0.161458	0.422074	0.000596524	no
CVG	Salinity	_1_23049944	1	23049944	0.886166	0.052485	1	0	0.161458	0.111232	8.2249e-05	no
CVG	Control	_1_23049998	1	23049998	0.183485	0.7364	1	0	0.25	-1.26185	0.00676969	no
CVG	Salinity	_1_23049998	1	23049998	0.811022	0.0909671	1	0	0.25	-0.158249	0.000229427	no
CVG	Control	_1_23049999	1	23049999	0.514087	0.288963	1	0	0.151042	-0.754513	0.00163502	no
CVG	Salinity	_1_23049999	1	23049999	0.64314	0.191695	1	0	0.151042	-0.373211	0.000861041	no
CVG	Control	_1_23050028	1	23050028	0.643216	0.191643	1	0	0.09375	-0.63445	0.000824474	no
CVG	Salinity	_1_23050028	1	23050028	0.925111	0.0338061	1	0	0.09375	0.0926891	3.54609e-05	no
CVG	Control	_1_23050037	1	23050037	0.60116	0.22101	1	0	0.0885417	-0.731521	0.00104983	no
CVG	Salinity	_1_23050037	1	23050037	0.984943	0.0065888	1	0	0.0885417	-0.0190906	1.42942e-06	no
CVG	Control	_1_23050052	1	23050052	0.5603	0.25158	1	0	0.09375	-0.795259	0.00130292	no
CVG	Salinity	_1_23050052	1	23050052	0.981753	0.00799777	1	0	0.09375	0.0225681	2.09945e-06	no
CVG	Control	_1_23050847	1	23050847	0.853792	0.0686479	1	0	0.203125	0.195181	0.000130559	no
CVG	Salinity	_1_23050847	1	23050847	0.660823	0.179915	1	0	0.203125	0.322954	0.000772306	no
CVG	Control	_1_23822953	1	23822953	0.465419	0.332156	1	0	0.265625	-0.694294	0.00204571	no
CVG	Salinity	_1_23822953	1	23822953	0.643344	0.191557	1	0	0.265625	-0.309757	0.000859984	no
CVG	Control	_1_24025405	1	24025405	0.983316	0.00730688	1	0	0.3125	0.0188117	1.68137e-06	no
CVG	Salinity	_1_24025405	1	24025405	0.23407	0.630655	1	0	0.3125	-0.765608	0.00566134	no
CVG	Control	_1_24026476	1	24026476	0.760076	0.119143	1	0	0.276042	-0.277968	0.000358473	no
CVG	Salinity	_1_24026476	1	24026476	0.434624	0.361886	1	0	0.276042	-0.520993	0.00244597	no
CVG	Control	_1_24397568	1	24397568	0.701851	0.153755	1	0	0.390625	-0.338655	0.000563253	no
CVG	Salinity	_1_24397568	1	24397568	0.745591	0.127499	1	0	0.390625	-0.194133	0.000422397	no
CVG	Control	_1_24645365	1	24645365	0.257282	0.589591	1	0	0.0572917	1.99041	0.00491707	no
CVG	Salinity	_1_24645365	1	24645365	0.22034	0.656907	1	0	0.0572917	1.53401	0.00600459	no
CVG	Control	_1_25328248	1	25328248	0.695775	0.157531	1	0	0.296875	-0.349897	0.000587653	no
CVG	Salinity	_1_25328248	1	25328248	0.670836	0.173384	1	0	0.296875	-0.26449	0.000724593	no
CVG	Control	_1_28056724	1	28056724	0.178011	0.749553	1	0	0.21875	1.38878	0.00694096	no
CVG	Salinity	_1_28056724	1	28056724	0.631993	0.199288	1	0	0.21875	0.337435	0.000920007	no
CVG	Control	_1_28056732	1	28056732	0.292592	0.533737	1	0	0.109375	1.47145	0.00424601	no
CVG	Salinity	_1_28056732	1	28056732	0.927015	0.0329134	1	0	0.109375	-0.087613	3.36761e-05	no
CVG	Control	_1_28056757	1	28056757	0.18966	0.722024	1	0	0.0833333	1.89748	0.00658338	no
CVG	Salinity	_1_28056757	1	28056757	0.190447	0.720226	1	0	0.0833333	1.35907	0.00684811	no
CVG	Control	_1_28647176	1	28647176	0.503617	0.297899	1	0	0.0572917	-1.15106	0.00171774	no
CVG	Salinity	_1_28647176	1	28647176	0.924875	0.0339171	1	0	0.0572917	0.112747	3.56857e-05	no
CVG	Control	_1_28746733	1	28746733	0.884903	0.0531043	1	0	0.15625	0.171795	8.05625e-05	no
CVG	Salinity	_1_28746733	1	28746733	0.423728	0.372912	1	0	0.15625	0.639404	0.00256403	no
CVG	Control	_1_29081261	1	29081261	0.195821	0.708141	1	0	0.109375	1.66017	0.00640439	no
CVG	Salinity	_1_29081261	1	29081261	0.981992	0.00789221	1	0	0.109375	-0.0217725	2.04488e-06	no
CVG	Control	_1_30600449	1	30600449	0.0392493	1.40617	1	0	0.1875	2.08798	0.016154	no
CVG	Salinity	_1_30600449	1	30600449	0.850108	0.0705259	1	0	0.1875	0.13648	0.000143324	no
CVG	Control	_1_30600450	1	30600450	0.035546	1.44921	1	0	0.1875	2.1287	0.0167876	no
CVG	Salinity	_1_30600450	1	30600450	0.801918	0.0958698	1	0	0.1875	0.181171	0.000252541	no
CVG	Control	_1_30600466	1	30600466	0.035546	1.44921	1	0	0.1875	2.1287	0.0167876	no
CVG	Salinity	_1_30600466	1	30600466	0.801918	0.0958698	1	0	0.1875	0.181171	0.000252541	no
CVG	Control	_1_30600488	1	30600488	0.248187	0.605221	1	0	0.317708	-1.03693	0.00510855	no
CVG	Salinity	_1_30600488	1	30600488	0.656624	0.182683	1	0	0.317708	0.276804	0.000792854	no
CVG	Control	_1_30600563	1	30600563	0.0136745	1.86409	1	0	0.114583	-3.14198	0.0229944	no
CVG	Salinity	_1_30600563	1	30600563	0.0653199	1.18495	1	0	0.114583	-1.63381	0.0135093	no
CVG	Control	_1_30868097	1	30868097	0.487995	0.311585	1	0	0.369792	-0.59903	0.00184675	no
CVG	Salinity	_1_30868097	1	30868097	0.753351	0.123003	1	0	0.369792	0.187414	0.000396177	no
CVG	Control	_1_31176641	1	31176641	0.0373013	1.42828	1	0	0.114583	-2.73146	0.0164791	no
CVG	Salinity	_1_31176641	1	31176641	0.0408754	1.38854	1	0	0.114583	-1.806	0.0165935	no
CVG	Control	_1_31348140	1	31348140	0.919331	0.0365279	1	0	0.296875	0.0942803	3.94349e-05	no
CVG	Salinity	_1_31348140	1	31348140	0.923088	0.0347569	1	0	0.296875	0.0654304	3.74087e-05	no
CVG	Control	_1_31348146	1	31348146	0.839959	0.0757421	1	0	0.09375	0.279432	0.000156785	no
CVG	Salinity	_1_31348146	1	31348146	0.907119	0.0423359	1	0	0.09375	0.113441	5.46331e-05	no
CVG	Control	_1_31348151	1	31348151	0.604477	0.21862	1	0	0.151042	0.589866	0.00103081	no
CVG	Salinity	_1_31348151	1	31348151	0.669148	0.174478	1	0	0.151042	0.343394	0.000732508	no
CVG	Control	_1_32101987	1	32101987	0.308242	0.511108	1	0	0.0625	1.67071	0.0039805	no
CVG	Salinity	_1_32101987	1	32101987	0.101816	0.992183	1	0	0.0625	1.8797	0.0106665	no
CVG	Control	_1_32102116	1	32102116	0.175118	0.756668	1	0	0.0572917	2.31205	0.00703393	no
CVG	Salinity	_1_32102116	1	32102116	0.0740675	1.13037	1	0	0.0572917	2.14423	0.0126956	no
CVG	Control	_1_32102137	1	32102137	0.175118	0.756668	1	0	0.0572917	2.31205	0.00703393	no
CVG	Salinity	_1_32102137	1	32102137	0.0740675	1.13037	1	0	0.0572917	2.14423	0.0126956	no
CVG	Control	_1_32252596	1	32252596	0.484134	0.315035	1	0	0.0520833	1.24917	0.00187971	no
CVG	Salinity	_1_32252596	1	32252596	0.0827846	1.08205	1	0	0.0520833	2.17054	0.0119807	no
CVG	Control	_1_32252599	1	32252599	0.484134	0.315035	1	0	0.0520833	1.24917	0.00187971	no
CVG	Salinity	_1_32252599	1	32252599	0.0827846	1.08205	1	0	0.0520833	2.17054	0.0119807	no
CVG	Control	_1_33854728	1	33854728	0.779223	0.108338	1	0	0.369792	0.251445	0.000302087	no
CVG	Salinity	_1_33854728	1	33854728	0.886043	0.0525452	1	0	0.369792	0.093132	8.24276e-05	no
CVG	Control	_1_33854734	1	33854734	0.872066	0.0594505	1	0	0.109375	-0.216666	9.96982e-05	no
CVG	Salinity	_1_33854734	1	33854734	0.790159	0.102285	1	0	0.109375	-0.25704	0.000284148	no
CVG	Control	_1_35069299	1	35069299	0.816345	0.0881265	1	0	0.104167	0.307801	0.00020736	no
CVG	Salinity	_1_35069299	1	35069299	0.640287	0.193625	1	0	0.104167	0.43047	0.000875904	no
CVG	Control	_1_35680137	1	35680137	0.188124	0.725556	1	0	0.270833	1.25877	0.00662907	no
CVG	Salinity	_1_35680137	1	35680137	0.333245	0.477237	1	0	0.270833	0.646784	0.00374818	no
CVG	Control	_1_35680138	1	35680138	0.473803	0.324403	1	0	0.317708	0.660769	0.00197003	no
CVG	Salinity	_1_35680138	1	35680138	0.66715	0.175777	1	0	0.317708	0.270512	0.000741949	no
CVG	Control	_1_36110197	1	36110197	0.110653	0.956036	1	0	0.09375	2.18378	0.00971745	no
CVG	Salinity	_1_36110197	1	36110197	0.223826	0.65009	1	0	0.09375	1.17171	0.00591507	no
CVG	Control	_1_36169300	1	36169300	0.127385	0.89488	1	0	0.109375	1.95865	0.00887969	no
CVG	Salinity	_1_36169300	1	36169300	0.233541	0.631636	1	0	0.109375	1.07987	0.0056741	no
CVG	Control	_1_36462896	1	36462896	0.455555	0.341459	1	0	0.09375	-1.03475	0.00213756	no
CVG	Salinity	_1_36462896	1	36462896	0.504303	0.297309	1	0	0.09375	0.649	0.00178736	no
CVG	Control	_1_36711400	1	36711400	0.504581	0.297069	1	0	0.0625	-1.10095	0.00171001	no
CVG	Salinity	_1_36711400	1	36711400	0.607445	0.216493	1	0	0.0625	0.595584	0.00105847	no
CVG	Control	_1_36711417	1	36711417	0.4934	0.306801	1	0	0.0625	-1.1304	0.00180134	no
CVG	Salinity	_1_36711417	1	36711417	0.614963	0.211151	1	0	0.0625	0.583203	0.00101477	no
CVG	Control	_1_38533276	1	38533276	0.920524	0.035965	1	0	0.135417	-0.117918	3.82741e-05	no
CVG	Salinity	_1_38533276	1	38533276	0.889338	0.0509333	1	0	0.135417	-0.115102	7.77002e-05	no
CVG	Control	_1_39015828	1	39015828	0.816972	0.0877929	1	0	0.130208	0.274729	0.000205921	no
CVG	Salinity	_1_39015828	1	39015828	0.894935	0.0482085	1	0	0.130208	-0.11033	6.99945e-05	no
CVG	Control	_1_39131476	1	39131476	0.49118	0.30876	1	0	0.0729167	-1.06859	0.0018199	no
CVG	Salinity	_1_39131476	1	39131476	0.750304	0.124763	1	0	0.0729167	-0.345712	0.000406363	no
CVG	Control	_1_39131493	1	39131493	0.949852	0.022344	1	0	0.21875	-0.0616801	1.52081e-05	no
CVG	Salinity	_1_39131493	1	39131493	0.801418	0.096141	1	0	0.21875	0.171793	0.000253847	no
CVG	Control	_1_39131495	1	39131495	0.938264	0.0276749	1	0	0.21875	-0.0758612	2.30641e-05	no
CVG	Salinity	_1_39131495	1	39131495	0.785609	0.104793	1	0	0.21875	0.185591	0.000296914	no
CVG	Control	_1_39313192	1	39313192	0.698821	0.155634	1	0	0.21875	0.381036	0.000575348	no
CVG	Salinity	_1_39313192	1	39313192	0.891185	0.0500319	1	0	0.21875	0.0936371	7.5111e-05	no
CVG	Control	_1_39313206	1	39313206	0.707645	0.150184	1	0	0.213542	0.372873	0.000540536	no
CVG	Salinity	_1_39313206	1	39313206	0.859214	0.0658987	1	0	0.213542	0.12259	0.000126262	no
CVG	Control	_1_39445488	1	39445488	0.984598	0.00674087	1	0	0.0520833	-0.0346877	1.4328e-06	no
CVG	Salinity	_1_39445488	1	39445488	0.788381	0.103264	1	0	0.0520833	0.340773	0.000289101	no
CVG	Control	_1_40476111	1	40476111	0.686428	0.163405	1	0	0.239583	0.401251	0.000626355	no
CVG	Salinity	_1_40476111	1	40476111	0.628172	0.201921	1	0	0.239583	0.323646	0.000940766	no
CVG	Control	_1_40476200	1	40476200	0.826172	0.0829295	1	0	0.171875	-0.241112	0.000185414	no
CVG	Salinity	_1_40476200	1	40476200	0.999423	0.000250822	1	0	0.171875	0.000547538	2.10164e-09	no
CVG	Control	_1_41012111	1	41012111	0.582599	0.23463	1	0	0.0572917	0.942463	0.0011604	no
CVG	Salinity	_1_41012111	1	41012111	0.42778	0.368779	1	0	0.0572917	0.965311	0.0025196	no
CVG	Control	_1_44751540	1	44751540	0.784018	0.105674	1	0	0.192708	-0.289396	0.00028878	no
CVG	Salinity	_1_44751540	1	44751540	0.907297	0.0422503	1	0	0.192708	-0.0842412	5.44221e-05	no
CVG	Control	_1_45723525	1	45723525	0.45508	0.341913	1	0	0.375	-0.657064	0.00214207	no
CVG	Salinity	_1_45723525	1	45723525	0.902789	0.0444138	1	0	0.375	-0.0740774	5.98712e-05	no
CVG	Control	_1_48269259	1	48269259	0.455778	0.341247	1	0	0.223958	-0.743182	0.00213546	no
CVG	Salinity	_1_48269259	1	48269259	0.786551	0.104273	1	0	0.223958	0.181904	0.000294248	no
CVG	Control	_1_48269338	1	48269338	0.179094	0.746918	1	0	0.125	-1.65839	0.00690659	no
CVG	Salinity	_1_48269338	1	48269338	0.687031	0.163024	1	0	0.125	-0.344617	0.000651183	no
CVG	Control	_1_48269352	1	48269352	0.27742	0.556862	1	0	0.125	-1.3899	0.00452125	no
CVG	Salinity	_1_48269352	1	48269352	0.843413	0.0739599	1	0	0.125	0.172335	0.000156584	no
CVG	Control	_1_48269752	1	48269752	0.199952	0.699075	1	0	0.40625	-1.1605	0.00628801	no
CVG	Salinity	_1_48269752	1	48269752	0.959515	0.0179482	1	0	0.40625	-0.0314146	1.0342e-05	no
CVG	Control	_1_48269777	1	48269777	0.144486	0.840175	1	0	0.40625	-1.31012	0.00814062	no
CVG	Salinity	_1_48269777	1	48269777	0.914475	0.038828	1	0	0.40625	-0.0661096	4.62895e-05	no
CVG	Control	_1_48269794	1	48269794	0.172485	0.763248	1	0	0.395833	-1.24025	0.0071201	no
CVG	Salinity	_1_48269794	1	48269794	0.820479	0.0859326	1	0	0.395833	-0.141045	0.000206655	no
CVG	Control	_1_48269796	1	48269796	0.199952	0.699075	1	0	0.40625	-1.1605	0.00628801	no
CVG	Salinity	_1_48269796	1	48269796	0.959515	0.0179482	1	0	0.40625	-0.0314146	1.0342e-05	no
CVG	Control	_1_48784611	1	48784611	0.355808	0.448785	1	0	0.4375	-0.797958	0.0032707	no
CVG	Salinity	_1_48784611	1	48784611	0.496494	0.304086	1	0	0.4375	0.40234	0.00185364	no
CVG	Control	_1_48784617	1	48784617	0.344495	0.462817	1	0	0.4375	-0.81687	0.00342757	no
CVG	Salinity	_1_48784617	1	48784617	0.59292	0.227004	1	0	0.4375	0.316341	0.00114621	no
CVG	Control	_1_48784621	1	48784621	0.370807	0.430852	1	0	0.4375	-0.774694	0.0030729	no
CVG	Salinity	_1_48784621	1	48784621	0.477911	0.320653	1	0	0.4375	0.420935	0.00201858	no
CVG	Control	_1_48784685	1	48784685	0.383994	0.415676	1	0	0.4375	-0.751235	0.00290795	no
CVG	Salinity	_1_48784685	1	48784685	0.538679	0.26867	1	0	0.4375	0.362847	0.00151554	no
CVG	Control	_1_51600061	1	51600061	0.140768	0.851497	1	0	0.25	-1.46408	0.00829272	no
CVG	Salinity	_1_51600061	1	51600061	0.428598	0.36795	1	0	0.25	-0.527492	0.00251071	no
CVG	Control	_1_51600082	1	51600082	0.279315	0.553905	1	0	0.229167	-1.09854	0.00448584	no
CVG	Salinity	_1_51600082	1	51600082	0.664252	0.177667	1	0	0.229167	-0.298088	0.000755763	no
CVG	Control	_1_51600096	1	51600096	0.279315	0.553905	1	0	0.229167	-1.09854	0.00448584	no
CVG	Salinity	_1_51600096	1	51600096	0.664252	0.177667	1	0	0.229167	-0.298088	0.000755763	no
CVG	Control	_1_53378830	1	53378830	0.352735	0.452551	1	0	0.276042	0.956112	0.00331263	no
CVG	Salinity	_1_53378830	1	53378830	0.314645	0.502179	1	0	0.276042	-0.725058	0.00404694	no
CVG	Control	_1_54287391	1	54287391	0.240041	0.619714	1	0	0.197917	-1.30449	0.00528744	no
CVG	Salinity	_1_54287391	1	54287391	0.604852	0.218351	1	0	0.197917	-0.412837	0.0010738	no
CVG	Control	_1_55487062	1	55487062	0.708087	0.149913	1	0	0.265625	-0.361166	0.000538825	no
CVG	Salinity	_1_55487062	1	55487062	0.760251	0.119043	1	0	0.265625	0.197639	0.000373635	no
CVG	Control	_1_55487071	1	55487071	0.708087	0.149913	1	0	0.265625	-0.361166	0.000538825	no
CVG	Salinity	_1_55487071	1	55487071	0.760251	0.119043	1	0	0.265625	0.197639	0.000373635	no
CVG	Control	_1_55487077	1	55487077	0.745408	0.127606	1	0	0.260417	-0.315022	0.000405249	no
CVG	Salinity	_1_55487077	1	55487077	0.7399	0.130827	1	0	0.260417	0.216591	0.000442218	no
CVG	Control	_1_55487086	1	55487086	0.708087	0.149913	1	0	0.265625	-0.361166	0.000538825	no
CVG	Salinity	_1_55487086	1	55487086	0.760251	0.119043	1	0	0.265625	0.197639	0.000373635	no
CVG	Control	_1_55487104	1	55487104	0.503839	0.297708	1	0	0.322917	0.622982	0.00171596	no
CVG	Salinity	_1_55487104	1	55487104	0.295578	0.529327	1	0	0.322917	-0.711054	0.00437802	no
CVG	Control	_1_55918294	1	55918294	0.182646	0.73839	1	0	0.291667	-1.27728	0.00679555	no
CVG	Salinity	_1_55918294	1	55918294	0.026419	1.57808	1	0	0.291667	-1.54826	0.0195196	no
CVG	Control	_1_55918313	1	55918313	0.31448	0.502407	1	0	0.291667	-0.972776	0.00387945	no
CVG	Salinity	_1_55918313	1	55918313	0.036866	1.43337	1	0	0.291667	-1.47255	0.0172815	no
CVG	Control	_1_56127307	1	56127307	0.973915	0.011479	1	0	0.276042	0.0305786	4.11094e-06	no
CVG	Salinity	_1_56127307	1	56127307	0.767021	0.115193	1	0	0.276042	-0.193483	0.000352216	no
CVG	Control	_1_57892916	1	57892916	0.655359	0.183521	1	0	0.296875	0.413263	0.000765522	no
CVG	Salinity	_1_57892916	1	57892916	0.968926	0.0137094	1	0	0.296875	0.0246901	6.09059e-06	no
CVG	Control	_1_57892920	1	57892920	0.663549	0.178127	1	0	0.296875	0.403865	0.000727232	no
CVG	Salinity	_1_57892920	1	57892920	0.992977	0.00306063	1	0	0.296875	0.00557702	3.10921e-07	no
CVG	Control	_1_57892938	1	57892938	0.584913	0.232909	1	0	0.296875	0.503655	0.00114622	no
CVG	Salinity	_1_57892938	1	57892938	0.990872	0.00398263	1	0	0.296875	0.00722525	5.25358e-07	no
CVG	Control	_1_57892944	1	57892944	0.60863	0.215646	1	0	0.296875	0.473912	0.00100731	no
CVG	Salinity	_1_57892944	1	57892944	0.981716	0.00801398	1	0	0.296875	0.0144808	2.10789e-06	no
CVG	Control	_1_58286824	1	58286824	0.766746	0.115348	1	0	0.109375	-0.38124	0.000338235	no
CVG	Salinity	_1_58286824	1	58286824	0.459362	0.337845	1	0	0.109375	-0.678738	0.00219396	no
CVG	Control	_1_58286855	1	58286855	0.395754	0.402574	1	0	0.239583	0.815212	0.00276745	no
CVG	Salinity	_1_58286855	1	58286855	0.444725	0.351909	1	0	0.239583	-0.502874	0.00234046	no
CVG	Control	_1_58731990	1	58731990	0.828034	0.081952	1	0	0.197917	0.221088	0.000181401	no
CVG	Salinity	_1_58731990	1	58731990	0.346094	0.460806	1	0	0.197917	-0.69806	0.0035544	no
CVG	Control	_1_58732002	1	58732002	0.919272	0.0365559	1	0	0.385417	-0.0859122	3.94931e-05	no
CVG	Salinity	_1_58732002	1	58732002	0.445046	0.351595	1	0	0.385417	-0.458678	0.00233716	no
CVG	Control	_1_58732023	1	58732023	0.859358	0.065826	1	0	0.114583	-0.223055	0.000120706	no
CVG	Salinity	_1_58732023	1	58732023	0.389224	0.4098	1	0	0.114583	-0.775643	0.00296955	no
CVG	Control	_1_58732036	1	58732036	0.224281	0.649208	1	0	0.161458	1.34224	0.00565529	no
CVG	Salinity	_1_58732036	1	58732036	0.740535	0.130454	1	0	0.161458	-0.259546	0.00043998	no
CVG	Control	_1_59271203	1	59271203	0.846877	0.0721796	1	0	0.130208	0.235149	0.000143358	no
CVG	Salinity	_1_59271203	1	59271203	0.904557	0.0435643	1	0	0.130208	0.100467	5.77033e-05	no
CVG	Control	_1_59284857	1	59284857	0.441956	0.354621	1	0	0.0572917	-1.31433	0.00226943	no
CVG	Salinity	_1_59284857	1	59284857	0.422773	0.373893	1	0	0.0572917	-0.958296	0.0025746	no
CVG	Control	_1_61670273	1	61670273	0.830852	0.0804761	1	0	0.385417	-0.186216	0.000175414	no
CVG	Salinity	_1_61670273	1	61670273	0.937818	0.0278814	1	0	0.385417	0.0487042	2.44257e-05	no
CVG	Control	_1_61670282	1	61670282	0.94742	0.0234576	1	0	0.317708	-0.0563034	1.67214e-05	no
CVG	Salinity	_1_61670282	1	61670282	0.197732	0.703923	1	0	0.317708	-0.770278	0.00662893	no
CVG	Control	_1_61670330	1	61670330	0.900517	0.0455082	1	0	0.380208	-0.108761	6.00817e-05	no
CVG	Salinity	_1_61670330	1	61670330	0.930466	0.0312995	1	0	0.380208	0.0543501	3.05585e-05	no
CVG	Control	_1_70419332	1	70419332	0.998328	0.000726951	1	0	0.25	-0.00200837	1.68934e-08	no
CVG	Salinity	_1_70419332	1	70419332	0.603359	0.219424	1	0	0.25	-0.359228	0.0010827	no
CVG	Control	_1_70419338	1	70419338	0.368645	0.433392	1	0	0.09375	-1.24214	0.00310072	no
CVG	Salinity	_1_70419338	1	70419338	0.472882	0.325247	1	0	0.09375	0.696902	0.00206503	no
CVG	Control	_1_71205047	1	71205047	0.128316	0.891719	1	0	0.0833333	-2.20662	0.0088367	no
CVG	Salinity	_1_71205047	1	71205047	0.0260244	1.58462	1	0	0.0833333	-2.25854	0.0196213	no
CVG	Control	_1_71205097	1	71205097	0.125909	0.899943	1	0	0.0833333	-2.21828	0.0089486	no
CVG	Salinity	_1_71205097	1	71205097	0.0246059	1.60896	1	0	0.0833333	-2.27887	0.0200003	no
CVG	Control	_1_71789919	1	71789919	0.651946	0.185789	1	0	0.104167	-0.594321	0.000781829	no
CVG	Salinity	_1_71789919	1	71789919	0.598875	0.222664	1	0	0.104167	0.488963	0.0011097	no
CVG	Control	_1_72528432	1	72528432	0.474735	0.323549	1	0	0.265625	0.664218	0.00196175	no
CVG	Salinity	_1_72528432	1	72528432	0.541061	0.266753	1	0	0.265625	-0.408958	0.00149785	no
CVG	Control	_1_72535671	1	72535671	0.397653	0.400496	1	0	0.0729167	-1.30335	0.00274533	no
CVG	Salinity	_1_72535671	1	72535671	0.993012	0.00304557	1	0	0.0729167	-0.00954435	3.07881e-07	no
CVG	Control	_1_72630463	1	72630463	0.727214	0.138338	1	0	0.125	0.42636	0.000467707	no
CVG	Salinity	_1_72630463	1	72630463	0.660166	0.180347	1	0	0.125	0.387416	0.0007755	no
CVG	Control	_1_73930068	1	73930068	0.758565	0.120007	1	0	0.447917	-0.257571	0.000363144	no
CVG	Salinity	_1_73930068	1	73930068	0.722077	0.141417	1	0	0.447917	-0.212888	0.000507585	no
CVG	Control	_1_74214858	1	74214858	0.145579	0.836903	1	0	0.197917	1.52167	0.00809675	no
CVG	Salinity	_1_74214858	1	74214858	0.655736	0.183271	1	0	0.197917	0.325207	0.000797241	no
CVG	Control	_1_74337494	1	74337494	0.642745	0.191961	1	0	0.21875	-0.483969	0.000826814	no
CVG	Salinity	_1_74337494	1	74337494	0.243232	0.61398	1	0	0.21875	-0.816738	0.00544546	no
CVG	Control	_1_79059540	1	79059540	0.578612	0.237613	1	0	0.0520833	-1.01248	0.00118509	no
CVG	Salinity	_1_79059540	1	79059540	0.863196	0.0638903	1	0	0.0520833	-0.216303	0.00011915	no
CVG	Control	_1_79060815	1	79060815	0.938428	0.0275992	1	0	0.0520833	-0.139297	2.29419e-05	no
CVG	Salinity	_1_79060815	1	79060815	0.231041	0.63631	1	0	0.0520833	-1.4973	0.00573495	no
CVG	Control	_1_79584673	1	79584673	0.314476	0.502413	1	0	0.0520833	-1.8301	0.00387952	no
CVG	Salinity	_1_79584673	1	79584673	0.356348	0.448125	1	0	0.0520833	-1.1557	0.00340657	no
CVG	Control	_1_79584726	1	79584726	0.314476	0.502413	1	0	0.0520833	-1.8301	0.00387952	no
CVG	Salinity	_1_79584726	1	79584726	0.356348	0.448125	1	0	0.0520833	-1.1557	0.00340657	no
CVG	Control	_1_80265040	1	80265040	0.245734	0.609535	1	0	0.109375	-1.56698	0.00516167	no
CVG	Salinity	_1_80265040	1	80265040	0.479229	0.319457	1	0	0.109375	-0.63885	0.00200653	no
CVG	Control	_1_80292944	1	80292944	0.230094	0.638095	1	0	0.0989583	-1.67527	0.00551611	no
CVG	Salinity	_1_80292944	1	80292944	0.363526	0.439464	1	0	0.0989583	-0.853719	0.0033065	no
CVG	Control	_1_80471735	1	80471735	0.159022	0.798542	1	0	0.0989583	-2.00023	0.00758541	no
CVG	Salinity	_1_80471735	1	80471735	0.752507	0.12349	1	0	0.0989583	-0.298016	0.000398984	no
CVG	Control	_1_82336734	1	82336734	0.49155	0.308433	1	0	0.0625	-1.14011	0.0018168	no
CVG	Salinity	_1_82336734	1	82336734	0.430103	0.366428	1	0	0.0625	-0.906399	0.00249441	no
CVG	Control	_1_90025640	1	90025640	0.449807	0.346973	1	0	0.15625	-0.831814	0.00219255	no
CVG	Salinity	_1_90025640	1	90025640	0.33794	0.471161	1	0	0.15625	-0.755863	0.00367623	no
CVG	Control	_1_90025665	1	90025665	0.898111	0.0466698	1	0	0.125	0.154832	6.30381e-05	no
CVG	Salinity	_1_90025665	1	90025665	0.714333	0.146099	1	0	0.125	-0.319689	0.000537569	no
CVG	Control	_1_95028802	1	95028802	0.894824	0.0482624	1	0	0.09375	-0.181164	6.71954e-05	no
CVG	Salinity	_1_95028802	1	95028802	0.342404	0.465461	1	0	0.09375	-0.956822	0.00360905	no
CVG	Control	_1_100800473	1	100800473	0.866416	0.0622735	1	0	0.114583	-0.211245	0.000108784	no
CVG	Salinity	_1_100800473	1	100800473	0.686974	0.163059	1	0	0.114583	0.361664	0.000651433	no
CVG	Control	_1_153535333	1	153535333	0.5063	0.295592	1	0	0.197917	-0.707563	0.00169627	no
CVG	Salinity	_1_153535333	1	153535333	0.923634	0.0344999	1	0	0.197917	0.0692459	3.68773e-05	no
CVG	Control	_1_172087943	1	172087943	0.584352	0.233326	1	0	0.161458	-0.68623	0.00114965	no
CVG	Salinity	_1_172087943	1	172087943	0.157391	0.803019	1	0	0.161458	-1.14582	0.00798039	no
CVG	Control	_1_218704345	1	218704345	0.52374	0.280884	1	0	0.192708	-0.727493	0.0015613	no
CVG	Salinity	_1_218704345	1	218704345	0.818058	0.0872159	1	0	0.192708	-0.181343	0.000212365	no
CVG	Control	_1_277707365	1	277707365	0.122761	0.910941	1	0	0.203125	-1.62647	0.00909858	no
CVG	Salinity	_1_277707365	1	277707365	0.90175	0.0449141	1	0	0.203125	0.0877902	6.11647e-05	no
CVG	Control	_1_277707395	1	277707395	0.834497	0.0785754	1	0	0.4375	0.182249	0.000167828	no
CVG	Salinity	_1_277707395	1	277707395	0.286048	0.543562	1	0	0.4375	-0.622931	0.00455393	no
CVG	Control	_1_281039274	1	281039274	0.679164	0.168025	1	0	0.40625	-0.355573	0.000657428	no
CVG	Salinity	_1_281039274	1	281039274	0.342137	0.465801	1	0	0.40625	-0.558525	0.00361304	no
CVG	Control	_1_289434116	1	289434116	0.237892	0.623621	1	0	0.203125	-1.24369	0.00533588	no
CVG	Salinity	_1_289434116	1	289434116	0.738955	0.131382	1	0	0.203125	0.237383	0.000445556	no
CVG	Control	_1_293793706	1	293793706	0.565663	0.247442	1	0	0.239583	-0.535134	0.00126764	no
CVG	Salinity	_1_293793706	1	293793706	0.330198	0.481225	1	0	0.239583	-0.64276	0.00379559	no
CVG	Control	_1_294522682	1	294522682	0.427099	0.369471	1	0	0.1875	-0.807758	0.00242081	no
CVG	Salinity	_1_294522682	1	294522682	0.551007	0.258843	1	0	0.1875	-0.434692	0.00142551	no
CVG	Control	_1_303940150	1	303940150	0.404755	0.392808	1	0	0.3125	-0.766145	0.00266391	no
CVG	Salinity	_1_303940150	1	303940150	0.286154	0.543399	1	0	0.3125	-0.677513	0.00455191	no
CVG	Control	_1_312895956	1	312895956	0.369006	0.432967	1	0	0.119792	1.1059	0.00309606	no
CVG	Salinity	_1_312895956	1	312895956	0.859733	0.0656364	1	0	0.119792	0.157835	0.000125323	no
CVG	Control	_1_319959086	1	319959086	0.613349	0.212292	1	0	0.395833	0.432177	0.000981018	no
CVG	Salinity	_1_319959086	1	319959086	0.957406	0.0189038	1	0	0.395833	-0.0334488	1.14486e-05	no
CVG	Control	_1_321538264	1	321538264	0.632029	0.199263	1	0	0.0520833	0.853625	0.000881152	no
CVG	Salinity	_1_321538264	1	321538264	0.211139	0.675432	1	0	0.0520833	-1.56366	0.00624917	no
CVG	Control	_1_324024931	1	324024931	0.67821	0.168636	1	0	0.348958	0.367849	0.000661577	no
CVG	Salinity	_1_324024931	1	324024931	0.970976	0.0127914	1	0	0.348958	-0.0216718	5.31307e-06	no
CVG	Control	_1_328623829	1	328623829	0.563625	0.24901	1	0	0.0885417	0.811886	0.00128097	no
CVG	Salinity	_1_328623829	1	328623829	0.987472	0.00547502	1	0	0.0885417	0.015477	9.89496e-07	no
CVG	Control	_1_332113525	1	332113525	0.881201	0.0549252	1	0	0.21875	0.156485	8.58677e-05	no
CVG	Salinity	_1_332113525	1	332113525	0.992852	0.00311567	1	0	0.21875	0.00620175	3.22165e-07	no
CVG	Control	_1_340018362	1	340018362	0.534052	0.272416	1	0	0.260417	-0.606449	0.00148516	no
CVG	Salinity	_1_340018362	1	340018362	0.309079	0.509931	1	0	0.260417	-0.662881	0.00414086	no
CVG	Control	_1_343036806	1	343036806	0.991022	0.00391665	1	0	0.171875	0.0127671	4.86816e-07	no
CVG	Salinity	_1_343036806	1	343036806	0.886412	0.0523646	1	0	0.171875	0.108891	8.18917e-05	no
CVG	Control	_1_344871528	1	344871528	0.44867	0.348073	1	0	0.09375	1.04606	0.00220356	no
CVG	Salinity	_1_344871528	1	344871528	0.98388	0.00705803	1	0	0.09375	-0.0194611	1.63853e-06	no
CVG	Control	_1_345342380	1	345342380	0.588083	0.230562	1	0	0.104167	0.717562	0.00112699	no
CVG	Salinity	_1_345342380	1	345342380	0.770305	0.113337	1	0	0.104167	-0.270325	0.000342075	no
CVG	Control	_1_346195874	1	346195874	0.566435	0.24685	1	0	0.09375	-0.813309	0.00126262	no
CVG	Salinity	_1_346195874	1	346195874	0.369558	0.432317	1	0	0.09375	-0.864665	0.00322448	no
CVG	Control	_1_346518490	1	346518490	0.501391	0.299824	1	0	0.208333	-0.693201	0.00173572	no
CVG	Salinity	_1_346518490	1	346518490	0.905637	0.043046	1	0	0.208333	-0.0825932	5.63986e-05	no
CVG	Control	_1_346846301	1	346846301	0.444927	0.351711	1	0	0.0520833	1.43476	0.00224009	no
CVG	Salinity	_1_346846301	1	346846301	0.55675	0.254339	1	0	0.0520833	0.746033	0.00138483	no
CVG	Control	_1_347389773	1	347389773	0.709799	0.148865	1	0	0.317708	-0.361588	0.000532229	no
CVG	Salinity	_1_347389773	1	347389773	0.560309	0.251573	1	0	0.317708	-0.361387	0.00136002	no
CVG	Control	_1_347389865	1	347389865	0.708891	0.14942	1	0	0.276042	0.357924	0.000535721	no
CVG	Salinity	_1_347389865	1	347389865	0.855817	0.0676192	1	0	0.276042	-0.117079	0.000132497	no
CVG	Control	_1_348193076	1	348193076	0.606494	0.217174	1	0	0.302083	-0.507503	0.00101935	no
CVG	Salinity	_1_348193076	1	348193076	0.882456	0.054307	1	0	0.302083	-0.0939785	8.7737e-05	no
CVG	Control	_1_348209735	1	348209735	0.980148	0.00870817	1	0	0.244792	-0.0267359	2.38057e-06	no
CVG	Salinity	_1_348209735	1	348209735	0.958131	0.0185752	1	0	0.244792	0.0360039	1.10619e-05	no
CVG	Control	_1_348209741	1	348209741	0.991624	0.00365278	1	0	0.135417	-0.0130847	4.23686e-07	no
CVG	Salinity	_1_348209741	1	348209741	0.753856	0.122712	1	0	0.135417	-0.262806	0.000394503	no
CVG	Control	_1_349488625	1	349488625	0.885469	0.0528265	1	0	0.0677083	-0.228713	7.97664e-05	no
CVG	Salinity	_1_349488625	1	349488625	0.555029	0.255684	1	0	0.0677083	-0.672449	0.00139694	no
CVG	Control	_1_350494454	1	350494454	0.423506	0.37314	1	0	0.0625	1.35439	0.00245861	no
CVG	Salinity	_1_350494454	1	350494454	0.905592	0.0430674	1	0	0.0625	-0.138386	5.64523e-05	no
CVG	Control	_1_350494538	1	350494538	0.59745	0.223698	1	0	0.119792	-0.674764	0.00107136	no
CVG	Salinity	_1_350494538	1	350494538	0.943503	0.0252566	1	0	0.119792	-0.0634292	2.01564e-05	no
CVG	Control	_1_351445603	1	351445603	0.499781	0.30122	1	0	0.0677083	1.0815	0.0017488	no
CVG	Salinity	_1_351445603	1	351445603	0.501778	0.299488	1	0	0.0677083	-0.75696	0.0018086	no
CVG	Control	_1_351865018	1	351865018	0.671776	0.172776	1	0	0.078125	0.628086	0.000689939	no
CVG	Salinity	_1_351865018	1	351865018	0.860179	0.0654113	1	0	0.078125	-0.186524	0.00012452	no
CVG	Control	_1_352865132	1	352865132	0.618199	0.208872	1	0	0.442708	-0.433423	0.000954446	no
CVG	Salinity	_1_352865132	1	352865132	0.59092	0.228472	1	0	0.442708	-0.329424	0.00115865	no
CVG	Control	_1_352865139	1	352865139	0.199396	0.700284	1	0	0.229167	-1.26776	0.0063035	no
CVG	Salinity	_1_352865139	1	352865139	0.263169	0.579765	1	0	0.229167	-0.765651	0.00500804	no
CVG	Control	_1_352869409	1	352869409	0.569856	0.244235	1	0	0.15625	-0.647094	0.00124051	no
CVG	Salinity	_1_352869409	1	352869409	0.592948	0.226983	1	0	0.15625	-0.414992	0.00114604	no
CVG	Control	_1_354799691	1	354799691	0.507697	0.294395	1	0	0.21875	0.661245	0.00168516	no
CVG	Salinity	_1_354799691	1	354799691	0.706137	0.151111	1	0	0.21875	-0.257154	0.000570367	no
CVG	Control	_1_355346432	1	355346432	0.213448	0.670709	1	0	0.177083	1.34579	0.0059265	no
CVG	Salinity	_1_355346432	1	355346432	0.55845	0.253016	1	0	0.177083	0.432837	0.00137295	no
CVG	Control	_1_355346433	1	355346433	0.528651	0.276831	1	0	0.270833	0.594505	0.00152471	no
CVG	Salinity	_1_355346433	1	355346433	0.872224	0.0593722	1	0	0.270833	-0.102298	0.000103814	no
CVG	Control	_1_357685810	1	357685810	0.550936	0.258899	1	0	0.239583	0.580222	0.00136608	no
CVG	Salinity	_1_357685810	1	357685810	0.58988	0.229236	1	0	0.239583	-0.354326	0.00116514	no
CVG	Control	_1_360030032	1	360030032	0.728853	0.13736	1	0	0.0520833	0.633394	0.000461875	no
CVG	Salinity	_1_360030032	1	360030032	0.682168	0.166109	1	0	0.0520833	-0.518527	0.000672748	no
CVG	Control	_1_361513760	1	361513760	0.772705	0.111987	1	0	0.25	0.27828	0.000320696	no
CVG	Salinity	_1_361513760	1	361513760	0.829579	0.0811423	1	0	0.25	0.142489	0.000185919	no
CVG	Control	_1_361513776	1	361513776	0.772705	0.111987	1	0	0.25	0.27828	0.000320696	no
CVG	Salinity	_1_361513776	1	361513776	0.829579	0.0811423	1	0	0.25	0.142489	0.000185919	no
CVG	Control	_1_361513784	1	361513784	0.772705	0.111987	1	0	0.25	0.27828	0.000320696	no
CVG	Salinity	_1_361513784	1	361513784	0.829579	0.0811423	1	0	0.25	0.142489	0.000185919	no
CVG	Control	_1_361650207	1	361650207	0.590358	0.228884	1	0	0.302083	0.480522	0.00111331	no
CVG	Salinity	_1_361650207	1	361650207	0.856972	0.0670334	1	0	0.302083	-0.112395	0.00013036	no
CVG	Control	_1_361780331	1	361780331	0.404621	0.392951	1	0	0.145833	0.980835	0.00266542	no
CVG	Salinity	_1_361780331	1	361780331	0.656306	0.182893	1	0	0.145833	0.361488	0.00079442	no
CVG	Control	_1_363130137	1	363130137	0.83454	0.0785531	1	0	0.286458	0.189328	0.00016774	no
CVG	Salinity	_1_363130137	1	363130137	0.537847	0.269342	1	0	0.286458	-0.390785	0.00152176	no
CVG	Control	_1_363130190	1	363130190	0.978394	0.00948602	1	0	0.302083	0.0242652	2.81992e-06	no
CVG	Salinity	_1_363130190	1	363130190	0.820561	0.0858891	1	0	0.302083	-0.142902	0.000206463	no
CVG	Control	_1_363130191	1	363130191	0.978394	0.00948602	1	0	0.302083	0.0242652	2.81992e-06	no
CVG	Salinity	_1_363130191	1	363130191	0.820561	0.0858891	1	0	0.302083	-0.142902	0.000206463	no
CVG	Control	_1_363130196	1	363130196	0.945601	0.024292	1	0	0.302083	0.0611144	1.78998e-05	no
CVG	Salinity	_1_363130196	1	363130196	0.871981	0.059493	1	0	0.302083	-0.10152	0.000104212	no
CVG	Control	_1_363130262	1	363130262	0.597533	0.223638	1	0	0.234375	0.524866	0.00107088	no
CVG	Salinity	_1_363130262	1	363130262	0.493613	0.306613	1	0	0.234375	-0.473737	0.00187853	no
CVG	Control	_1_364657691	1	364657691	0.853357	0.0688694	1	0	0.15625	-0.205832	0.000131347	no
CVG	Salinity	_1_364657691	1	364657691	0.631012	0.199962	1	0	0.15625	-0.374584	0.000925309	no
CVG	Control	_1_365007611	1	365007611	0.990239	0.0042599	1	0	0.171875	-0.0130219	5.75435e-07	no
CVG	Salinity	_1_365007611	1	365007611	0.586447	0.231771	1	0	0.171875	-0.405429	0.00118676	no
CVG	Control	_1_365555948	1	365555948	0.386461	0.412894	1	0	0.177083	0.914396	0.00287797	no
CVG	Salinity	_1_365555948	1	365555948	0.819341	0.0865354	1	0	0.177083	0.170924	0.000209329	no
CVG	Control	_1_365556137	1	365556137	0.541705	0.266237	1	0	0.317708	-0.543502	0.00143034	no
CVG	Salinity	_1_365556137	1	365556137	0.996663	0.0014515	1	0	0.317708	-0.00257836	7.01879e-08	no
CVG	Control	_1_366019228	1	366019228	0.745309	0.127664	1	0	0.0885417	-0.463834	0.000405577	no
CVG	Salinity	_1_366019228	1	366019228	0.984785	0.00665861	1	0	0.0885417	-0.0187475	1.45964e-06	no
CVG	Control	_1_366833892	1	366833892	0.304178	0.516872	1	0	0.0989583	-1.38479	0.00404776	no
CVG	Salinity	_1_366833892	1	366833892	0.459224	0.337975	1	0	0.0989583	-0.693201	0.00219531	no
CVG	Control	_1_368413212	1	368413212	0.508884	0.293381	1	0	0.364583	-0.566237	0.00167577	no
CVG	Salinity	_1_368413212	1	368413212	0.836138	0.0777219	1	0	0.364583	-0.124337	0.000171683	no
CVG	Control	_1_375286537	1	375286537	0.469995	0.327907	1	0	0.328125	-0.643212	0.00200414	no
CVG	Salinity	_1_375286537	1	375286537	0.752992	0.12321	1	0	0.328125	0.193445	0.00039737	no
CVG	Control	_1_376408841	1	376408841	0.316345	0.499839	1	0	0.427083	-0.836011	0.00384975	no
CVG	Salinity	_1_376408841	1	376408841	0.771202	0.112832	1	0	0.427083	-0.168623	0.000339331	no
CVG	Control	_1_377073257	1	377073257	0.30495	0.515771	1	0	0.291667	-0.993366	0.00403489	no
CVG	Salinity	_1_377073257	1	377073257	0.643533	0.191429	1	0	0.291667	-0.313938	0.000859005	no
CVG	Control	_1_379184919	1	379184919	0.212216	0.673222	1	0	0.177083	-1.37523	0.00595836	no
CVG	Salinity	_1_379184919	1	379184919	0.687813	0.162529	1	0	0.177083	-0.299171	0.000647753	no
CVG	Control	_1_379458680	1	379458680	0.965553	0.0152237	1	0	0.307292	0.0393502	7.17072e-06	no
CVG	Salinity	_1_379458680	1	379458680	0.771932	0.112421	1	0	0.307292	0.182306	0.000337108	no
CVG	Control	_1_379467524	1	379467524	0.264644	0.577339	1	0	0.21875	-1.0978	0.00476806	no
CVG	Salinity	_1_379467524	1	379467524	0.977623	0.00982881	1	0	0.21875	0.0192137	3.15778e-06	no
CVG	Control	_1_379467552	1	379467552	0.264644	0.577339	1	0	0.21875	-1.0978	0.00476806	no
CVG	Salinity	_1_379467552	1	379467552	0.977623	0.00982881	1	0	0.21875	0.0192137	3.15778e-06	no
CVG	Control	_1_383217379	1	383217379	0.734196	0.134188	1	0	0.0520833	-0.612353	0.000443149	no
CVG	Salinity	_1_383217379	1	383217379	0.925013	0.0338523	1	0	0.0520833	-0.117969	3.55543e-05	no
CVG	Control	_1_384249910	1	384249910	0.862623	0.0641789	1	0	0.0989583	0.262487	0.000115111	no
CVG	Salinity	_1_384249910	1	384249910	0.560221	0.251641	1	0	0.0989583	-0.589599	0.00136063	no
CVG	Control	_1_384255658	1	384255658	0.389309	0.409706	1	0	0.197917	0.851559	0.00284371	no
CVG	Salinity	_1_384255658	1	384255658	0.170387	0.768563	1	0	0.197917	0.955717	0.00750545	no
CVG	Control	_1_385753475	1	385753475	0.148989	0.826846	1	0	0.234375	1.36638	0.00796216	no
CVG	Salinity	_1_385753475	1	385753475	0.126576	0.897647	1	0	0.234375	1.01711	0.00930885	no
CVG	Control	_1_385977707	1	385977707	0.162386	0.78945	1	0	0.317708	-1.23863	0.00746506	no
CVG	Salinity	_1_385977707	1	385977707	0.100566	0.997548	1	0	0.317708	-1.01353	0.0107443	no
CVG	Control	_1_386189856	1	386189856	0.0816377	1.08811	1	0	0.244792	-1.66453	0.0115623	no
CVG	Salinity	_1_386189856	1	386189856	0.121685	0.914764	1	0	0.244792	-1.01787	0.00955256	no
CVG	Control	_1_387690997	1	387690997	0.33828	0.470723	1	0	0.161458	-1.09083	0.00351675	no
CVG	Salinity	_1_387690997	1	387690997	0.56352	0.24909	1	0	0.161458	0.447924	0.00133789	no
CVG	Control	_1_388968392	1	388968392	0.766535	0.115468	1	0	0.338542	-0.315604	0.000338865	no
CVG	Salinity	_1_388968392	1	388968392	0.378733	0.421667	1	0	0.338542	-0.601501	0.00310323	no
CVG	Control	_1_388969596	1	388969596	0.702865	0.153128	1	0	0.385417	-0.396282	0.000559238	no
CVG	Salinity	_1_388969596	1	388969596	0.244906	0.611	1	0	0.385417	-0.752823	0.00540706	no
CVG	Control	_1_389336351	1	389336351	0.0610426	1.21437	1	0	0.328125	-1.72752	0.0133634	no
CVG	Salinity	_1_389336351	1	389336351	0.169262	0.771441	1	0	0.328125	-0.872675	0.00754492	no
CVG	Control	_1_389629656	1	389629656	0.945923	0.0241442	1	0	0.0520833	0.12153	1.76883e-05	no
CVG	Salinity	_1_389629656	1	389629656	0.6422	0.19233	1	0	0.0520833	-0.587471	0.000865923	no
CVG	Control	_1_390254745	1	390254745	0.0188328	1.72509	1	0	0.302083	-2.14445	0.0208979	no
CVG	Salinity	_1_390254745	1	390254745	0.0881594	1.05473	1	0	0.302083	-1.061	0.011579	no
CVG	Control	_1_391255819	1	391255819	0.30372	0.517527	1	0	0.260417	-0.961828	0.00405541	no
CVG	Salinity	_1_391255819	1	391255819	0.222644	0.652389	1	0	0.260417	-0.788524	0.00594523	no
CVG	Control	_1_393448731	1	393448731	0.421676	0.375021	1	0	0.239583	-0.795566	0.00247805	no
CVG	Salinity	_1_393448731	1	393448731	0.402002	0.395771	1	0	0.239583	-0.574999	0.00281348	no
CVG	Control	_1_393448875	1	393448875	0.628475	0.201712	1	0	0.208333	-0.495052	0.000899644	no
CVG	Salinity	_1_393448875	1	393448875	0.579429	0.237	1	0	0.208333	-0.39053	0.00123177	no
CVG	Control	_1_393448910	1	393448910	0.305367	0.515178	1	0	0.244792	-1.00118	0.00402795	no
CVG	Salinity	_1_393448910	1	393448910	0.510046	0.29239	1	0	0.244792	-0.444631	0.00173972	no
CVG	Control	_1_394163740	1	394163740	0.205234	0.687751	1	0	0.197917	1.25912	0.00614321	no
CVG	Salinity	_1_394163740	1	394163740	0.528792	0.276715	1	0	0.197917	0.455458	0.00159051	no
CVG	Control	_1_394163755	1	394163755	0.341738	0.466307	1	0	0.119792	1.17171	0.00346687	no
CVG	Salinity	_1_394163755	1	394163755	0.448839	0.34791	1	0	0.119792	0.690923	0.00229853	no
CVG	Control	_1_397171463	1	397171463	0.501798	0.299471	1	0	0.109375	0.893922	0.00173242	no
CVG	Salinity	_1_397171463	1	397171463	0.91969	0.0363586	1	0	0.109375	0.0916992	4.07985e-05	no
CVG	Control	_1_400583182	1	400583182	0.698465	0.155855	1	0	0.078125	0.58402	0.000576776	no
CVG	Salinity	_1_400583182	1	400583182	0.98623	0.00602174	1	0	0.078125	0.0180627	1.1955e-06	no
CVG	Control	_1_400682705	1	400682705	0.530447	0.275358	1	0	0.0572917	1.08047	0.00151148	no
CVG	Salinity	_1_400682705	1	400682705	0.63831	0.194968	1	0	0.0572917	0.563146	0.000886298	no
CVG	Control	_1_401045567	1	401045567	0.166562	0.778425	1	0	0.078125	2.05483	0.00731956	no
CVG	Salinity	_1_401045567	1	401045567	0.647538	0.188735	1	0	0.078125	0.476251	0.00083843	no
CVG	Control	_1_401234942	1	401234942	0.405862	0.391622	1	0	0.0677083	-1.31538	0.00265141	no
CVG	Salinity	_1_401234942	1	401234942	0.877113	0.0569445	1	0	0.0677083	0.172492	9.59591e-05	no
CVG	Control	_1_401398069	1	401398069	0.367626	0.434594	1	0	0.0625	-1.48034	0.00311391	no
CVG	Salinity	_1_401398069	1	401398069	0.364204	0.438656	1	0	0.0625	-1.05827	0.0032972	no
CVG	Control	_1_401887518	1	401887518	0.255172	0.593167	1	0	0.0677083	-1.80075	0.00496074	no
CVG	Salinity	_1_401887518	1	401887518	0.653116	0.185009	1	0	0.0677083	-0.501519	0.000810265	no
CVG	Control	_1_402282280	1	402282280	0.780844	0.107436	1	0	0.0989583	0.375142	0.000297552	no
CVG	Salinity	_1_402282280	1	402282280	0.886722	0.0522123	1	0	0.0989583	0.13462	8.14412e-05	no
CVG	Control	_1_402543995	1	402543995	0.657232	0.182281	1	0	0.130208	-0.530426	0.000756662	no
CVG	Salinity	_1_402543995	1	402543995	0.876117	0.0574379	1	0	0.130208	0.129981	9.75335e-05	no
CVG	Control	_1_402544012	1	402544012	0.657232	0.182281	1	0	0.130208	-0.530426	0.000756662	no
CVG	Salinity	_1_402544012	1	402544012	0.876117	0.0574379	1	0	0.130208	0.129981	9.75335e-05	no
CVG	Control	_1_402544701	1	402544701	0.341225	0.466959	1	0	0.0625	-1.57024	0.00347422	no
CVG	Salinity	_1_402544701	1	402544701	0.220681	0.656235	1	0	0.0625	-1.44018	0.00599575	no
CVG	Control	_1_406534235	1	406534235	0.668384	0.174974	1	0	0.203125	-0.456416	0.000705175	no
CVG	Salinity	_1_406534235	1	406534235	0.822295	0.0849722	1	0	0.203125	0.158336	0.000202424	no
CVG	Control	_1_406534251	1	406534251	0.64763	0.188673	1	0	0.197917	-0.488218	0.00080274	no
CVG	Salinity	_1_406534251	1	406534251	0.869246	0.0608574	1	0	0.197917	0.117585	0.000108753	no
CVG	Control	_1_406999899	1	406999899	0.580618	0.23611	1	0	0.182292	-0.604184	0.00117262	no
CVG	Salinity	_1_406999899	1	406999899	0.801392	0.0961551	1	0	0.182292	0.18301	0.000253915	no
CVG	Control	_1_409177453	1	409177453	0.696888	0.156837	1	0	0.192708	-0.424609	0.000583139	no
CVG	Salinity	_1_409177453	1	409177453	0.627032	0.20271	1	0	0.192708	0.345824	0.000947018	no
CVG	Control	_1_409346810	1	409346810	0.642393	0.192199	1	0	0.296875	-0.432292	0.000828569	no
CVG	Salinity	_1_409346810	1	409346810	0.354187	0.450767	1	0	0.296875	0.607711	0.00343725	no
CVG	Control	_1_409505098	1	409505098	0.349669	0.456343	1	0	0.125	-1.16992	0.00335497	no
CVG	Salinity	_1_409505098	1	409505098	0.393809	0.404715	1	0	0.125	-0.732689	0.00291272	no
CVG	Control	_1_409508066	1	409508066	0.491828	0.308186	1	0	0.276042	-0.649228	0.00181446	no
CVG	Salinity	_1_409508066	1	409508066	0.82805	0.0819433	1	0	0.276042	-0.140994	0.000189322	no
CVG	Control	_1_409823726	1	409823726	0.676101	0.169988	1	0	0.078125	0.628876	0.000670794	no
CVG	Salinity	_1_409823726	1	409823726	0.525759	0.279213	1	0	0.078125	0.662245	0.00161402	no
CVG	Control	_1_410007885	1	410007885	0.464644	0.33288	1	0	0.244792	-0.7395	0.00205281	no
CVG	Salinity	_1_410007885	1	410007885	0.912171	0.0399237	1	0	0.244792	0.0744711	4.88278e-05	no
CVG	Control	_1_412357000	1	412357000	0.838996	0.0762401	1	0	0.114583	0.264191	0.000158703	no
CVG	Salinity	_1_412357000	1	412357000	0.782926	0.106279	1	0	0.114583	0.245468	0.000304582	no
CVG	Control	_1_412357005	1	412357005	0.787353	0.103831	1	0	0.109375	0.358235	0.000279716	no
CVG	Salinity	_1_412357005	1	412357005	0.639006	0.194495	1	0	0.109375	0.427021	0.000882629	no
CVG	Control	_1_412357043	1	412357043	0.844604	0.0733468	1	0	0.114583	0.255216	0.0001477	no
CVG	Salinity	_1_412357043	1	412357043	0.768909	0.114125	1	0	0.114583	0.261946	0.000346366	no
CVG	Control	_1_412978274	1	412978274	0.524844	0.27997	1	0	0.109375	-0.827383	0.00155302	no
CVG	Salinity	_1_412978274	1	412978274	0.584502	0.233214	1	0	0.109375	-0.498713	0.00119913	no
CVG	Control	_1_412978299	1	412978299	0.577098	0.23875	1	0	0.114583	-0.713277	0.00119455	no
CVG	Salinity	_1_412978299	1	412978299	0.639433	0.194205	1	0	0.114583	-0.417112	0.000880383	no
CVG	Control	_1_412978301	1	412978301	0.676679	0.169617	1	0	0.0677083	-0.664424	0.000668262	no
CVG	Salinity	_1_412978301	1	412978301	0.410826	0.386342	1	0	0.0677083	-0.910627	0.00270984	no
CVG	Control	_1_412978314	1	412978314	0.797964	0.0980169	1	0	0.260417	-0.239392	0.000251899	no
CVG	Salinity	_1_412978314	1	412978314	0.823821	0.0841672	1	0	0.260417	0.146645	0.000198906	no
CVG	Control	_1_413476062	1	413476062	0.138349	0.859023	1	0	0.348958	-1.29013	0.00839408	no
CVG	Salinity	_1_413476062	1	413476062	0.318061	0.497489	1	0	0.348958	-0.600915	0.00399035	no
CVG	Control	_1_413581262	1	413581262	0.501897	0.299385	1	0	0.0833333	-0.973847	0.00173162	no
CVG	Salinity	_1_413581262	1	413581262	0.225962	0.645964	1	0	0.0833333	-1.21838	0.00586103	no
CVG	Control	_1_413955188	1	413955188	0.828164	0.0818837	1	0	0.0625	-0.354566	0.000181123	no
CVG	Salinity	_1_413955188	1	413955188	0.141551	0.849088	1	0	0.0625	-1.68591	0.00862296	no
CVG	Control	_1_414061933	1	414061933	0.770013	0.113502	1	0	0.333333	0.293963	0.000328556	no
CVG	Salinity	_1_414061933	1	414061933	0.682972	0.165597	1	0	0.333333	-0.273719	0.000669154	no
CVG	Control	_1_415009666	1	415009666	0.46355	0.333904	1	0	0.0989583	1.01469	0.00206288	no
CVG	Salinity	_1_415009666	1	415009666	0.775265	0.11055	1	0	0.0989583	0.275409	0.000327059	no
CVG	Control	_1_418576415	1	418576415	0.202798	0.692936	1	0	0.328125	1.19912	0.00620943	no
CVG	Salinity	_1_418576415	1	418576415	0.559277	0.252373	1	0	0.328125	0.380113	0.00136719	no
CVG	Control	_1_418585828	1	418585828	0.0407435	1.38994	1	0	0.447917	-1.78179	0.0159157	no
CVG	Salinity	_1_418585828	1	418585828	0.245162	0.610546	1	0	0.447917	-0.685568	0.00540122	no
CVG	Control	_1_418585853	1	418585853	0.0386099	1.4133	1	0	0.453125	-1.7923	0.0162588	no
CVG	Salinity	_1_418585853	1	418585853	0.241673	0.616771	1	0	0.453125	-0.687639	0.00548148	no
CVG	Control	_1_418853016	1	418853016	0.101319	0.994311	1	0	0.453125	-1.42899	0.0102474	no
CVG	Salinity	_1_418853016	1	418853016	0.460465	0.336803	1	0	0.453125	-0.438208	0.00218321	no
CVG	Control	_1_418853090	1	418853090	0.185992	0.730507	1	0	0.333333	-1.26164	0.0066932	no
CVG	Salinity	_1_418853090	1	418853090	0.867433	0.0617643	1	0	0.333333	-0.1108	0.000111818	no
CVG	Control	_1_418862533	1	418862533	0.501571	0.299668	1	0	0.0677083	-1.06984	0.00173426	no
CVG	Salinity	_1_418862533	1	418862533	0.434462	0.362048	1	0	0.0677083	-0.938193	0.00244769	no
CVG	Control	_1_418990220	1	418990220	0.601445	0.220804	1	0	0.130208	0.627563	0.00104819	no
CVG	Salinity	_1_418990220	1	418990220	0.58787	0.230719	1	0	0.130208	0.460656	0.00117777	no
CVG	Control	_1_418990231	1	418990231	0.601445	0.220804	1	0	0.130208	0.627563	0.00104819	no
CVG	Salinity	_1_418990231	1	418990231	0.58787	0.230719	1	0	0.130208	0.460656	0.00117777	no
CVG	Control	_1_418990236	1	418990236	0.601445	0.220804	1	0	0.130208	0.627563	0.00104819	no
CVG	Salinity	_1_418990236	1	418990236	0.58787	0.230719	1	0	0.130208	0.460656	0.00117777	no
CVG	Control	_1_418990239	1	418990239	0.601445	0.220804	1	0	0.130208	0.627563	0.00104819	no
CVG	Salinity	_1_418990239	1	418990239	0.58787	0.230719	1	0	0.130208	0.460656	0.00117777	no
CVG	Control	_1_418990249	1	418990249	0.601445	0.220804	1	0	0.130208	0.627563	0.00104819	no
CVG	Salinity	_1_418990249	1	418990249	0.58787	0.230719	1	0	0.130208	0.460656	0.00117777	no
CVG	Control	_1_418990262	1	418990262	0.628488	0.201703	1	0	0.130208	0.581715	0.000899573	no
CVG	Salinity	_1_418990262	1	418990262	0.609496	0.215029	1	0	0.130208	0.434175	0.00104643	no
CVG	Control	_1_418990263	1	418990263	0.628488	0.201703	1	0	0.130208	0.581715	0.000899573	no
CVG	Salinity	_1_418990263	1	418990263	0.609496	0.215029	1	0	0.130208	0.434175	0.00104643	no
CVG	Control	_1_418990271	1	418990271	0.601445	0.220804	1	0	0.130208	0.627563	0.00104819	no
CVG	Salinity	_1_418990271	1	418990271	0.58787	0.230719	1	0	0.130208	0.460656	0.00117777	no
CVG	Control	_1_418990302	1	418990302	0.555565	0.255265	1	0	0.130208	0.707181	0.00133461	no
CVG	Salinity	_1_418990302	1	418990302	0.554142	0.256379	1	0	0.130208	0.502258	0.0014032	no
CVG	Control	_1_419333174	1	419333174	0.294938	0.53027	1	0	0.182292	-1.12234	0.00420508	no
CVG	Salinity	_1_419333174	1	419333174	0.204717	0.688846	1	0	0.182292	-0.964974	0.00642743	no
CVG	Control	_1_419333276	1	419333276	0.299304	0.523887	1	0	0.182292	-1.10819	0.00412996	no
CVG	Salinity	_1_419333276	1	419333276	0.192632	0.715271	1	0	0.182292	-0.986668	0.00678136	no
CVG	Control	_1_419385223	1	419385223	0.298084	0.525662	1	0	0.177083	-1.11176	0.00415082	no
CVG	Salinity	_1_419385223	1	419385223	0.0488784	1.31088	1	0	0.177083	-1.50072	0.0154088	no
CVG	Control	_1_419769747	1	419769747	0.285061	0.545062	1	0	0.0833333	1.58017	0.00438033	no
CVG	Salinity	_1_419769747	1	419769747	0.636959	0.195888	1	0	0.0833333	0.491302	0.00089344	no
CVG	Control	_1_422081606	1	422081606	0.989698	0.00449749	1	0	0.203125	-0.0132178	6.41066e-07	no
CVG	Salinity	_1_422081606	1	422081606	0.83985	0.0757985	1	0	0.203125	0.146448	0.000163889	no
CVG	Control	_1_422892211	1	422892211	0.918737	0.0368086	1	0	0.0520833	-0.199914	4.00199e-05	no
CVG	Salinity	_1_422892211	1	422892211	0.910464	0.0407373	1	0	0.0520833	0.142163	5.07524e-05	no
CVG	Control	_1_423322809	1	423322809	0.754567	0.122302	1	0	0.234375	-0.300597	0.00037567	no
CVG	Salinity	_1_423322809	1	423322809	0.980877	0.00838538	1	0	0.234375	-0.0168446	2.30586e-06	no
CVG	Control	_1_423322810	1	423322810	0.705314	0.151618	1	0	0.0520833	-0.68163	0.000549614	no
CVG	Salinity	_1_423322810	1	423322810	0.891606	0.0498272	1	0	0.0520833	-0.170743	7.45285e-05	no
CVG	Control	_1_423322826	1	423322826	0.754567	0.122302	1	0	0.234375	-0.300597	0.00037567	no
CVG	Salinity	_1_423322826	1	423322826	0.980877	0.00838538	1	0	0.234375	-0.0168446	2.30586e-06	no
CVG	Control	_1_423322858	1	423322858	0.808938	0.0920847	1	0	0.234375	-0.232747	0.000224756	no
CVG	Salinity	_1_423322858	1	423322858	0.971936	0.0123625	1	0	0.234375	-0.0247543	4.96749e-06	no
CVG	Control	_1_423322882	1	423322882	0.808938	0.0920847	1	0	0.234375	-0.232747	0.000224756	no
CVG	Salinity	_1_423322882	1	423322882	0.971936	0.0123625	1	0	0.234375	-0.0247543	4.96749e-06	no
CVG	Control	_1_425504424	1	425504424	0.48532	0.313972	1	0	0.0572917	1.21938	0.00186954	no
CVG	Salinity	_1_425504424	1	425504424	0.229702	0.638835	1	0	0.0572917	1.44977	0.00576786	no
CVG	Control	_1_426166444	1	426166444	0.506074	0.295786	1	0	0.109375	-0.87279	0.00169807	no
CVG	Salinity	_1_426166444	1	426166444	0.803596	0.0949625	1	0	0.109375	0.231223	0.000248195	no
CVG	Control	_1_426540902	1	426540902	0.472488	0.32561	1	0	0.130208	-0.871587	0.00198176	no
CVG	Salinity	_1_426540902	1	426540902	0.594405	0.225918	1	0	0.130208	-0.463524	0.00113704	no
CVG	Control	_1_427097715	1	427097715	0.833318	0.0791893	1	0	0.255208	-0.194555	0.000170262	no
CVG	Salinity	_1_427097715	1	427097715	0.723287	0.140689	1	0	0.255208	-0.243212	0.000502986	no
CVG	Control	_1_427168493	1	427168493	0.67732	0.169206	1	0	0.0520833	-0.749997	0.000665459	no
CVG	Salinity	_1_427168493	1	427168493	0.881233	0.054909	1	0	0.0520833	-0.187219	8.95849e-05	no
CVG	Control	_1_427168510	1	427168510	0.664163	0.177725	1	0	0.0520833	-0.782555	0.000724408	no
CVG	Salinity	_1_427168510	1	427168510	0.865768	0.0625986	1	0	0.0520833	-0.211903	0.000114671	no
CVG	Control	_1_427393898	1	427393898	0.744728	0.128002	1	0	0.171875	-0.351371	0.000407494	no
CVG	Salinity	_1_427393898	1	427393898	0.903539	0.0440532	1	0	0.171875	-0.0940815	5.89466e-05	no
CVG	Control	_1_427393960	1	427393960	0.679845	0.16759	1	0	0.177083	-0.439705	0.000654479	no
CVG	Salinity	_1_427393960	1	427393960	0.955923	0.0195773	1	0	0.177083	0.0424683	1.22607e-05	no
CVG	Control	_1_427813340	1	427813340	0.590195	0.229004	1	0	0.0989583	-0.732844	0.00111428	no
CVG	Salinity	_1_427813340	1	427813340	0.805391	0.0939933	1	0	0.0989583	0.239043	0.000243587	no
CVG	Control	_1_427974241	1	427974241	0.26089	0.583542	1	0	0.0989583	-1.52642	0.00484338	no
CVG	Salinity	_1_427974241	1	427974241	0.320273	0.494479	1	0	0.0989583	-0.964534	0.00395414	no
CVG	Control	_1_428065917	1	428065917	0.391901	0.406824	1	0	0.234375	-0.875218	0.00281283	no
CVG	Salinity	_1_428065917	1	428065917	0.583093	0.234262	1	0	0.234375	0.385729	0.00120814	no
CVG	Control	_1_428065932	1	428065932	0.624249	0.204642	1	0	0.0625	0.804415	0.00092194	no
CVG	Salinity	_1_428065932	1	428065932	0.395666	0.402671	1	0	0.0625	0.987332	0.00288996	no
CVG	Control	_1_429994807	1	429994807	0.387952	0.411222	1	0	0.130208	-1.05183	0.00285998	no
CVG	Salinity	_1_429994807	1	429994807	0.138467	0.858653	1	0	0.130208	-1.28546	0.00875739	no
CVG	Control	_1_429997215	1	429997215	0.883055	0.0540123	1	0	0.15625	0.167625	8.31892e-05	no
CVG	Salinity	_1_429997215	1	429997215	0.868403	0.0612788	1	0	0.15625	0.128828	0.000110173	no
CVG	Control	_1_431244435	1	431244435	0.0759942	1.11922	1	0	0.25	-1.74739	0.012003	no
CVG	Salinity	_1_431244435	1	431244435	0.138104	0.859795	1	0	0.25	-1.01636	0.00877346	no
CVG	Control	_1_431527176	1	431527176	0.794056	0.100149	1	0	0.15625	0.295974	0.000261962	no
CVG	Salinity	_1_431527176	1	431527176	0.835947	0.0778215	1	0	0.15625	0.160799	0.00017209	no
CVG	Control	_1_431535799	1	431535799	0.302349	0.519491	1	0	0.0520833	-1.85681	0.0040784	no
CVG	Salinity	_1_431535799	1	431535799	0.394091	0.404404	1	0	0.0520833	-1.08043	0.00290925	no
CVG	Control	_1_434875336	1	434875336	0.077182	1.11248	1	0	0.432292	-1.46696	0.0119074	no
CVG	Salinity	_1_434875336	1	434875336	0.141269	0.849953	1	0	0.432292	-0.887229	0.0086351	no
CVG	Control	_1_434875393	1	434875393	0.153475	0.813961	1	0	0.427083	1.15877	0.00779027	no
CVG	Salinity	_1_434875393	1	434875393	0.126006	0.89961	1	0	0.427083	0.886997	0.00933675	no
CVG	Control	_1_434876414	1	434876414	0.154763	0.810334	1	0	0.411458	1.16783	0.00774199	no
CVG	Salinity	_1_434876414	1	434876414	0.108764	0.963515	1	0	0.411458	0.945858	0.0102519	no
CVG	Control	_1_434876442	1	434876442	0.137237	0.86253	1	0	0.411458	1.21694	0.00844138	no
CVG	Salinity	_1_434876442	1	434876442	0.105021	0.978725	1	0	0.411458	0.95331	0.0104715	no
CVG	Control	_1_434876452	1	434876452	0.470585	0.327362	1	0	0.0625	-1.23168	0.00199882	no
CVG	Salinity	_1_434876452	1	434876452	0.965083	0.0154355	1	0	0.0625	0.0512629	7.69142e-06	no
CVG	Control	_1_434910634	1	434910634	0.309432	0.509435	1	0	0.0520833	-1.86911	0.00396101	no
CVG	Salinity	_1_434910634	1	434910634	0.760852	0.1187	1	0	0.0520833	-0.386743	0.000371707	no
CVG	Control	_1_434929570	1	434929570	0.486481	0.312934	1	0	0.0625	-1.18635	0.00185962	no
CVG	Salinity	_1_434929570	1	434929570	0.960484	0.0175098	1	0	0.0625	0.057974	9.85233e-06	no
CVG	Control	_1_435094732	1	435094732	0.0734099	1.13425	1	0	0.442708	-1.47109	0.0122166	no
CVG	Salinity	_1_435094732	1	435094732	0.206786	0.684479	1	0	0.442708	-0.753327	0.00636929	no
CVG	Control	_1_437236067	1	437236067	0.468048	0.32971	1	0	0.0520833	-1.33297	0.00202174	no
CVG	Salinity	_1_437236067	1	437236067	0.66301	0.17848	1	0	0.0520833	-0.5532	0.00076173	no
CVG	Control	_1_437445664	1	437445664	0.116159	0.934947	1	0	0.125	1.96399	0.00942726	no
CVG	Salinity	_1_437445664	1	437445664	0.948324	0.0230432	1	0	0.125	0.0562873	1.68587e-05	no
CVG	Control	_1_439297800	1	439297800	0.2335	0.631713	1	0	0.46875	1.00586	0.00543649	no
CVG	Salinity	_1_439297800	1	439297800	0.779313	0.108288	1	0	0.46875	0.161727	0.000315075	no
CVG	Control	_1_441117006	1	441117006	0.0643313	1.19158	1	0	0.28125	-1.77838	0.013036	no
CVG	Salinity	_1_441117006	1	441117006	0.639788	0.193964	1	0	0.28125	-0.301287	0.000878521	no
CVG	Control	_1_441117012	1	441117012	0.0676036	1.17003	1	0	0.28125	-1.76186	0.0127273	no
CVG	Salinity	_1_441117012	1	441117012	0.692919	0.159317	1	0	0.28125	-0.254567	0.000625619	no
CVG	Control	_1_442064751	1	442064751	0.607638	0.216355	1	0	0.239583	0.517433	0.00101289	no
CVG	Salinity	_1_442064751	1	442064751	0.943326	0.0253383	1	0	0.239583	-0.048156	2.02835e-05	no
CVG	Control	_1_442743319	1	442743319	0.406914	0.390498	1	0	0.192708	-0.892149	0.00263957	no
CVG	Salinity	_1_442743319	1	442743319	0.976168	0.0104754	1	0	0.192708	-0.0218581	3.5817e-06	no
CVG	Control	_1_443097658	1	443097658	0.0827247	1.08236	1	0	0.0885417	-2.52307	0.0114811	no
CVG	Salinity	_1_443097658	1	443097658	0.838913	0.0762829	1	0	0.0885417	0.204786	0.000165837	no
CVG	Control	_1_443435296	1	443435296	0.321782	0.492438	1	0	0.0520833	1.78655	0.00376443	no
CVG	Salinity	_1_443435296	1	443435296	0.234515	0.62983	1	0	0.0520833	1.51459	0.00565062	no
CVG	Control	_1_443692837	1	443692837	0.298836	0.524567	1	0	0.0729167	-1.59313	0.00413795	no
CVG	Salinity	_1_443692837	1	443692837	0.459057	0.338133	1	0	0.0729167	-0.787573	0.00219693	no
CVG	Control	_1_443692871	1	443692871	0.566786	0.246581	1	0	0.0833333	0.817463	0.00126034	no
CVG	Salinity	_1_443692871	1	443692871	0.125206	0.902375	1	0	0.0833333	1.65614	0.00937607	no
CVG	Control	_1_443922641	1	443922641	0.454088	0.34286	1	0	0.328125	0.660981	0.00215149	no
CVG	Salinity	_1_443922641	1	443922641	0.223081	0.651538	1	0	0.328125	0.773953	0.00593406	no
CVG	Control	_1_443922647	1	443922647	0.454088	0.34286	1	0	0.328125	0.660981	0.00215149	no
CVG	Salinity	_1_443922647	1	443922647	0.223081	0.651538	1	0	0.328125	0.773953	0.00593406	no
CVG	Control	_1_444033662	1	444033662	0.267725	0.572311	1	0	0.244792	1.06873	0.00470721	no
CVG	Salinity	_1_444033662	1	444033662	0.153211	0.814711	1	0	0.244792	1.01353	0.00814268	no
CVG	Control	_1_444162622	1	444162622	0.270236	0.568256	1	0	0.255208	1.04802	0.00465824	no
CVG	Salinity	_1_444162622	1	444162622	0.160111	0.79558	1	0	0.255208	0.986342	0.00787742	no
CVG	Control	_1_444164160	1	444164160	0.206294	0.685513	1	0	0.255208	1.20068	0.00611467	no
CVG	Salinity	_1_444164160	1	444164160	0.148363	0.828674	1	0	0.255208	1.01008	0.00833721	no
CVG	Control	_1_444475088	1	444475088	0.731591	0.135732	1	0	0.286458	0.31674	0.000452226	no
CVG	Salinity	_1_444475088	1	444475088	0.682261	0.166049	1	0	0.286458	0.275042	0.000672329	no
CVG	Control	_1_445559307	1	445559307	0.701077	0.154234	1	0	0.0520833	0.709198	0.000566328	no
CVG	Salinity	_1_445559307	1	445559307	0.117112	0.9314	1	0	0.0520833	-1.96903	0.00979036	no
CVG	Control	_1_447138358	1	447138358	0.350766	0.454983	1	0	0.0833333	1.36309	0.00333977	no
CVG	Salinity	_1_447138358	1	447138358	0.661672	0.179357	1	0	0.0833333	0.449506	0.000768189	no
CVG	Control	_1_447138376	1	447138376	0.576332	0.239327	1	0	0.104167	0.744022	0.00119936	no
CVG	Salinity	_1_447138376	1	447138376	0.75927	0.119604	1	0	0.104167	0.287428	0.000376795	no
CVG	Control	_1_447138381	1	447138381	0.331736	0.479208	1	0	0.0885417	1.37949	0.00361305	no
CVG	Salinity	_1_447138381	1	447138381	0.57938	0.237037	1	0	0.0885417	0.555232	0.00123209	no
CVG	Control	_1_447544422	1	447544422	0.369431	0.432467	1	0	0.203125	0.887854	0.00309058	no
CVG	Salinity	_1_447544422	1	447544422	0.264954	0.576829	1	0	0.203125	0.803573	0.00497087	no
CVG	Control	_1_447544453	1	447544453	0.535336	0.271374	1	0	0.0885417	0.877441	0.00147586	no
CVG	Salinity	_1_447544453	1	447544453	0.201889	0.694887	1	0	0.0885417	1.37938	0.00650802	no
CVG	Control	_1_447544498	1	447544498	0.440401	0.356151	1	0	0.197917	0.768925	0.00228491	no
CVG	Salinity	_1_447544498	1	447544498	0.220315	0.656955	1	0	0.197917	0.893316	0.00600522	no
CVG	Control	_1_448250302	1	448250302	0.175023	0.756905	1	0	0.109375	-1.75156	0.00703703	no
CVG	Salinity	_1_448250302	1	448250302	0.1424	0.846488	1	0	0.109375	-1.33043	0.00858649	no
CVG	Control	_1_448599771	1	448599771	0.156243	0.8062	1	0	0.119792	-1.76608	0.00768703	no
CVG	Salinity	_1_448599771	1	448599771	0.194746	0.710531	1	0	0.119792	-1.12829	0.00671761	no
CVG	Control	_1_451121201	1	451121201	0.115511	0.937375	1	0	0.151042	1.74941	0.00946061	no
CVG	Salinity	_1_451121201	1	451121201	0.0178921	1.74734	1	0	0.151042	1.88269	0.0221657	no
CVG	Control	_1_451299194	1	451299194	0.146317	0.834704	1	0	0.223958	-1.40267	0.00806729	no
CVG	Salinity	_1_451299194	1	451299194	0.00329756	2.48181	1	0	0.223958	-1.99665	0.0338624	no
CVG	Control	_1_451909836	1	451909836	0.328629	0.483294	1	0	0.46875	0.788288	0.00365964	no
CVG	Salinity	_1_451909836	1	451909836	0.0886586	1.05228	1	0	0.46875	-0.977121	0.011543	no
CVG	Control	_1_451909849	1	451909849	0.753205	0.123087	1	0	0.302083	-0.279196	0.00037999	no
CVG	Salinity	_1_451909849	1	451909849	0.0458384	1.33877	1	0	0.302083	1.22143	0.0158332	no
CVG	Control	_1_451909915	1	451909915	0.072435	1.14005	1	0	0.135417	-2.10626	0.0122993	no
CVG	Salinity	_1_451909915	1	451909915	0.291687	0.535083	1	0	0.135417	-0.872252	0.00444896	no
CVG	Control	_1_452781535	1	452781535	0.58198	0.235092	1	0	0.442708	0.459497	0.00116421	no
CVG	Salinity	_1_452781535	1	452781535	0.174594	0.757972	1	0	0.442708	-0.798196	0.0073605	no
CVG	Control	_1_452939961	1	452939961	0.771178	0.112845	1	0	0.416667	0.241716	0.000325141	no
CVG	Salinity	_1_452939961	1	452939961	0.132911	0.87644	1	0	0.416667	-0.874119	0.00900827	no
CVG	Control	_1_452939963	1	452939963	0.809581	0.0917396	1	0	0.416667	0.199843	0.000223216	no
CVG	Salinity	_1_452939963	1	452939963	0.14877	0.827484	1	0	0.416667	-0.835058	0.00832059	no
CVG	Control	_1_452939983	1	452939983	0.757151	0.120818	1	0	0.421875	0.256423	0.000367549	no
CVG	Salinity	_1_452939983	1	452939983	0.174229	0.75888	1	0	0.421875	-0.788816	0.00737291	no
CVG	Control	_1_452940006	1	452940006	0.729916	0.136727	1	0	0.421875	0.286797	0.000458117	no
CVG	Salinity	_1_452940006	1	452940006	0.193973	0.712259	1	0	0.421875	-0.755696	0.00674083	no
CVG	Control	_1_453801950	1	453801950	0.9895	0.00458439	1	0	0.09375	0.0182714	6.65947e-07	no
CVG	Salinity	_1_453801950	1	453801950	0.804387	0.0945348	1	0	0.09375	-0.242224	0.000246157	no
CVG	Control	_1_453801982	1	453801982	0.9895	0.00458439	1	0	0.09375	0.0182714	6.65947e-07	no
CVG	Salinity	_1_453801982	1	453801982	0.804387	0.0945348	1	0	0.09375	-0.242224	0.000246157	no
CVG	Control	_1_454304740	1	454304740	0.272387	0.564813	1	0	0.0625	-1.79739	0.00461675	no
CVG	Salinity	_1_454304740	1	454304740	0.583634	0.233859	1	0	0.0625	-0.666013	0.00120467	no
CVG	Control	_1_454539802	1	454539802	0.153813	0.813008	1	0	0.145833	1.61989	0.00777758	no
CVG	Salinity	_1_454539802	1	454539802	0.22323	0.651248	1	0	0.145833	0.972196	0.00593025	no
CVG	Control	_1_454539831	1	454539831	0.0637759	1.19534	1	0	0.182292	1.9655	0.01309	no
CVG	Salinity	_1_454539831	1	454539831	0.413984	0.383017	1	0	0.182292	0.604185	0.00267354	no
CVG	Control	_1_455660786	1	455660786	0.194641	0.710765	1	0	0.260417	1.1966	0.00643816	no
CVG	Salinity	_1_455660786	1	455660786	0.681461	0.166559	1	0	0.260417	0.268823	0.000675914	no
CVG	Control	_1_456209433	1	456209433	0.368458	0.433612	1	0	0.166667	0.976336	0.00310314	no
CVG	Salinity	_1_456209433	1	456209433	0.0400622	1.39727	1	0	0.166667	1.55473	0.0167272	no
CVG	Control	_1_456420210	1	456420210	0.954436	0.020253	1	0	0.244792	0.0555426	1.25518e-05	no
CVG	Salinity	_1_456420210	1	456420210	0.364461	0.438349	1	0	0.244792	0.60815	0.00329366	no
CVG	Control	_1_456589538	1	456589538	0.481923	0.317022	1	0	0.447917	-0.605295	0.00189877	no
CVG	Salinity	_1_456589538	1	456589538	0.340059	0.468445	1	0	0.447917	0.587762	0.00364419	no
CVG	Control	_1_456663497	1	456663497	0.321978	0.492174	1	0	0.4375	-0.852455	0.0037614	no
CVG	Salinity	_1_456663497	1	456663497	0.41077	0.386402	1	0	0.4375	0.509265	0.00271049	no
CVG	Control	_1_456663518	1	456663518	0.306531	0.513526	1	0	0.078125	1.50672	0.00400868	no
CVG	Salinity	_1_456663518	1	456663518	0.208954	0.679949	1	0	0.078125	1.31848	0.00630909	no
CVG	Control	_1_456854551	1	456854551	0.188296	0.72516	1	0	0.0989583	-1.78501	0.00662394	no
CVG	Salinity	_1_456854551	1	456854551	0.476008	0.322385	1	0	0.0989583	-0.678719	0.00203606	no
CVG	Control	_1_456854569	1	456854569	0.188296	0.72516	1	0	0.0989583	-1.78501	0.00662394	no
CVG	Salinity	_1_456854569	1	456854569	0.476008	0.322385	1	0	0.0989583	-0.678719	0.00203606	no
CVG	Control	_1_456854624	1	456854624	0.0535005	1.27164	1	0	0.265625	-1.80227	0.0141905	no
CVG	Salinity	_1_456854624	1	456854624	0.486904	0.312556	1	0	0.265625	0.452231	0.00193745	no
CVG	Control	_1_457009150	1	457009150	0.11011	0.958175	1	0	0.421875	1.38417	0.00974696	no
CVG	Salinity	_1_457009150	1	457009150	0.695505	0.1577	1	0	0.421875	-0.23967	0.00061458	no
CVG	Control	_1_457009157	1	457009157	0.11011	0.958175	1	0	0.421875	1.38417	0.00974696	no
CVG	Salinity	_1_457009157	1	457009157	0.695505	0.1577	1	0	0.421875	-0.23967	0.00061458	no
CVG	Control	_1_457009161	1	457009161	0.11011	0.958175	1	0	0.421875	1.38417	0.00974696	no
CVG	Salinity	_1_457009161	1	457009161	0.695505	0.1577	1	0	0.421875	-0.23967	0.00061458	no
CVG	Control	_1_457009179	1	457009179	0.0941446	1.0262	1	0	0.421875	1.44659	0.010692	no
CVG	Salinity	_1_457009179	1	457009179	0.788299	0.103309	1	0	0.421875	-0.164167	0.000289332	no
CVG	Control	_1_457009194	1	457009194	0.11011	0.958175	1	0	0.421875	1.38417	0.00974696	no
CVG	Salinity	_1_457009194	1	457009194	0.695505	0.1577	1	0	0.421875	-0.23967	0.00061458	no
CVG	Control	_1_457009231	1	457009231	0.22285	0.651988	1	0	0.333333	1.16002	0.00569022	no
CVG	Salinity	_1_457009231	1	457009231	0.457036	0.34005	1	0	0.333333	-0.498371	0.00221675	no
CVG	Control	_1_458097649	1	458097649	0.298931	0.524429	1	0	0.15625	-1.26388	0.00413632	no
CVG	Salinity	_1_458097649	1	458097649	0.31151	0.506528	1	0	0.15625	0.796185	0.00409957	no
CVG	Control	_1_458097651	1	458097651	0.386109	0.41329	1	0	0.151042	-1.06059	0.00288224	no
CVG	Salinity	_1_458097651	1	458097651	0.280918	0.55142	1	0	0.151042	0.858854	0.00465169	no
CVG	Control	_1_459023227	1	459023227	0.620991	0.206915	1	0	0.322917	0.43736	0.000939358	no
CVG	Salinity	_1_459023227	1	459023227	0.220585	0.656425	1	0	0.322917	-0.81581	0.00599824	no
CVG	Control	_1_459656207	1	459656207	0.195262	0.709383	1	0	0.34375	-1.23244	0.00642037	no
CVG	Salinity	_1_459656207	1	459656207	0.351507	0.454066	1	0	0.34375	-0.619264	0.00347564	no
CVG	Control	_1_461093301	1	461093301	0.178089	0.749363	1	0	0.119792	-1.71271	0.00693848	no
CVG	Salinity	_1_461093301	1	461093301	0.578516	0.237685	1	0	0.119792	-0.499045	0.00123771	no
CVG	Control	_1_461097668	1	461097668	0.284204	0.54637	1	0	0.0572917	1.82424	0.0043959	no
CVG	Salinity	_1_461097668	1	461097668	0.203673	0.691066	1	0	0.0572917	1.53029	0.00645703	no
CVG	Control	_1_462874285	1	462874285	0.164072	0.784965	1	0	0.0885417	-1.94693	0.00740581	no
CVG	Salinity	_1_462874285	1	462874285	0.973986	0.0114473	1	0	0.0885417	-0.0321216	4.26787e-06	no
CVG	Control	_1_462874312	1	462874312	0.60085	0.221234	1	0	0.0572917	-0.894209	0.00105162	no
CVG	Salinity	_1_462874312	1	462874312	0.980779	0.00842894	1	0	0.0572917	-0.0291037	2.32965e-06	no
CVG	Control	_1_462903384	1	462903384	0.111832	0.951435	1	0	0.109375	-2.04036	0.00965404	no
CVG	Salinity	_1_462903384	1	462903384	0.718533	0.143553	1	0	0.109375	0.324576	0.000521183	no
CVG	Control	_1_462903400	1	462903400	0.111832	0.951435	1	0	0.109375	-2.04036	0.00965404	no
CVG	Salinity	_1_462903400	1	462903400	0.718533	0.143553	1	0	0.109375	0.324576	0.000521183	no
CVG	Control	_1_462903433	1	462903433	0.398627	0.399433	1	0	0.1875	0.895749	0.00273403	no
CVG	Salinity	_1_462903433	1	462903433	0.266152	0.57487	1	0	0.1875	0.806798	0.0049461	no
CVG	Control	_1_462903436	1	462903436	0.398627	0.399433	1	0	0.1875	0.895749	0.00273403	no
CVG	Salinity	_1_462903436	1	462903436	0.266152	0.57487	1	0	0.1875	0.806798	0.0049461	no
CVG	Control	_1_462998050	1	462998050	0.020416	1.69003	1	0	0.286458	-2.1913	0.0203715	no
CVG	Salinity	_1_462998050	1	462998050	0.614078	0.211776	1	0	0.286458	0.329275	0.00101986	no
CVG	Control	_1_463111221	1	463111221	0.16242	0.789361	1	0	0.229167	-1.3679	0.00746388	no
CVG	Salinity	_1_463111221	1	463111221	0.56779	0.245812	1	0	0.229167	0.389257	0.00130884	no
CVG	Control	_1_463111224	1	463111224	0.159459	0.797352	1	0	0.229167	-1.37963	0.00756963	no
CVG	Salinity	_1_463111224	1	463111224	0.57121	0.243204	1	0	0.229167	0.386378	0.00128587	no
CVG	Control	_1_463321216	1	463321216	0.214203	0.669174	1	0	0.182292	-1.33033	0.00590707	no
CVG	Salinity	_1_463321216	1	463321216	0.606578	0.217113	1	0	0.182292	0.380052	0.00106358	no
CVG	Control	_1_463628612	1	463628612	0.115068	0.939047	1	0	0.0989583	-2.2284	0.00948357	no
CVG	Salinity	_1_463628612	1	463628612	0.249679	0.602618	1	0	0.0989583	-1.09553	0.00529936	no
CVG	Control	_1_465497222	1	465497222	0.871102	0.0599308	1	0	0.114583	-0.209179	0.000101219	no
CVG	Salinity	_1_465497222	1	465497222	0.290953	0.536178	1	0	0.114583	0.939572	0.00446248	no
CVG	Control	_1_465497239	1	465497239	0.189449	0.722508	1	0	0.114583	-1.78786	0.00658964	no
CVG	Salinity	_1_465497239	1	465497239	0.875427	0.0577802	1	0	0.114583	0.138999	9.86323e-05	no
CVG	Control	_1_465497250	1	465497250	0.500571	0.300535	1	0	0.130208	-0.866957	0.00174237	no
CVG	Salinity	_1_465497250	1	465497250	0.820357	0.0859973	1	0	0.130208	0.191241	0.000206941	no
CVG	Control	_1_465497255	1	465497255	0.017946	1.74603	1	0	0.0625	3.97563	0.0212128	no
CVG	Salinity	_1_465497255	1	465497255	0.0180343	1.7439	1	0	0.0625	3.14058	0.0221118	no
CVG	Control	_1_465558999	1	465558999	0.172036	0.76438	1	0	0.140625	-1.70682	0.00713494	no
CVG	Salinity	_1_465558999	1	465558999	0.682513	0.165889	1	0	0.140625	-0.333962	0.000671202	no
CVG	Control	_1_466246831	1	466246831	0.930026	0.0315048	1	0	0.265625	-0.0810478	2.96468e-05	no
CVG	Salinity	_1_466246831	1	466246831	0.413196	0.383844	1	0	0.265625	0.536068	0.00268255	no
CVG	Control	_1_466246876	1	466246876	0.590227	0.228981	1	0	0.0729167	-0.834154	0.00111409	no
CVG	Salinity	_1_466246876	1	466246876	0.505391	0.296372	1	0	0.0729167	0.721111	0.00177826	no
CVG	Control	_1_466766162	1	466766162	0.188522	0.724639	1	0	0.197917	-1.38084	0.0066172	no
CVG	Salinity	_1_466766162	1	466766162	0.583005	0.234327	1	0	0.197917	0.394445	0.0012087	no
CVG	Control	_1_466766695	1	466766695	0.0547311	1.26177	1	0	0.213542	-1.99246	0.0140475	no
CVG	Salinity	_1_466766695	1	466766695	0.833836	0.0789192	1	0	0.213542	0.147725	0.000176611	no
CVG	Control	_1_466766698	1	466766698	0.269001	0.570246	1	0	0.385417	0.9325	0.00468225	no
CVG	Salinity	_1_466766698	1	466766698	0.361056	0.442425	1	0	0.385417	0.556259	0.00334063	no
CVG	Control	_1_466766727	1	466766727	0.254403	0.594477	1	0	0.380208	0.96575	0.00497677	no
CVG	Salinity	_1_466766727	1	466766727	0.340712	0.467613	1	0	0.380208	0.582618	0.00363438	no
CVG	Control	_1_466853407	1	466853407	0.659053	0.18108	1	0	0.255208	-0.440548	0.000748106	no
CVG	Salinity	_1_466853407	1	466853407	0.360054	0.443632	1	0	0.255208	0.652463	0.00335457	no
CVG	Control	_1_467283490	1	467283490	0.029675	1.52761	1	0	0.135417	-2.61377	0.0179475	no
CVG	Salinity	_1_467283490	1	467283490	0.860458	0.0652702	1	0	0.135417	-0.146625	0.000124017	no
CVG	Control	_1_467283595	1	467283595	0.241034	0.617922	1	0	0.140625	-1.40011	0.00526526	no
CVG	Salinity	_1_467283595	1	467283595	0.746566	0.126932	1	0	0.140625	-0.263661	0.00041905	no
CVG	Control	_1_467283606	1	467283606	0.20789	0.682166	1	0	0.135417	-1.52472	0.00607203	no
CVG	Salinity	_1_467283606	1	467283606	0.490927	0.308983	1	0	0.135417	-0.57028	0.00190196	no
CVG	Control	_1_467283638	1	467283638	0.241034	0.617922	1	0	0.140625	-1.40011	0.00526526	no
CVG	Salinity	_1_467283638	1	467283638	0.746566	0.126932	1	0	0.140625	-0.263661	0.00041905	no
CVG	Control	_1_467283659	1	467283659	0.255856	0.592005	1	0	0.140625	-1.35705	0.00494654	no
CVG	Salinity	_1_467283659	1	467283659	0.762501	0.117759	1	0	0.140625	-0.246959	0.000366439	no
CVG	Control	_1_467284913	1	467284913	0.738577	0.131604	1	0	0.348958	0.292884	0.000428117	no
CVG	Salinity	_1_467284913	1	467284913	0.75431	0.12245	1	0	0.348958	-0.196299	0.000393002	no
CVG	Control	_1_467284960	1	467284960	0.289141	0.538891	1	0	0.328125	-0.940282	0.00430702	no
CVG	Salinity	_1_467284960	1	467284960	0.756953	0.120931	1	0	0.328125	0.196823	0.000384319	no
CVG	Control	_1_467285501	1	467285501	0.317281	0.498556	1	0	0.177083	-1.09327	0.00383492	no
CVG	Salinity	_1_467285501	1	467285501	0.778736	0.10861	1	0	0.177083	0.207634	0.000316771	no
CVG	Control	_1_467745635	1	467745635	0.88817	0.0515038	1	0	0.0677083	-0.22448	7.6024e-05	no
CVG	Salinity	_1_467745635	1	467745635	0.771728	0.112536	1	0	0.0677083	-0.324129	0.000337729	no
CVG	Control	_1_467798889	1	467798889	0.947488	0.0234263	1	0	0.140625	0.0778726	1.66779e-05	no
CVG	Salinity	_1_467798889	1	467798889	0.614545	0.211447	1	0	0.140625	-0.43078	0.00101717	no
CVG	Control	_1_467798908	1	467798908	0.669496	0.174252	1	0	0.130208	-0.566265	0.000700155	no
CVG	Salinity	_1_467798908	1	467798908	0.75189	0.123845	1	0	0.130208	-0.287023	0.000401041	no
CVG	Control	_1_469073362	1	469073362	0.469705	0.328175	1	0	0.0677083	-1.15117	0.00200675	no
CVG	Salinity	_1_469073362	1	469073362	0.734219	0.134174	1	0	0.0677083	-0.382515	0.000462506	no
CVG	Control	_1_469073397	1	469073397	0.772357	0.112182	1	0	0.390625	-0.275275	0.000321707	no
CVG	Salinity	_1_469073397	1	469073397	0.909438	0.0412269	1	0	0.390625	-0.0706078	5.19272e-05	no
CVG	Control	_1_469216335	1	469216335	0.410428	0.386763	1	0	0.375	-0.764941	0.00260034	no
CVG	Salinity	_1_469216335	1	469216335	0.681932	0.166259	1	0	0.375	-0.252276	0.000673802	no
CVG	Control	_1_469528834	1	469528834	0.125758	0.900466	1	0	0.0729167	2.35761	0.00895573	no
CVG	Salinity	_1_469528834	1	469528834	0.237196	0.624892	1	0	0.0729167	1.29434	0.00558654	no
CVG	Control	_1_470254193	1	470254193	0.571313	0.243126	1	0	0.09375	0.777985	0.00123117	no
CVG	Salinity	_1_470254193	1	470254193	0.800228	0.0967864	1	0	0.09375	0.249214	0.000256964	no
CVG	Control	_1_470270530	1	470270530	0.459603	0.337618	1	0	0.0885417	1.04468	0.00209949	no
CVG	Salinity	_1_470270530	1	470270530	0.997543	0.00106846	1	0	0.0885417	-0.00310873	3.80652e-08	no
CVG	Control	_1_470320708	1	470320708	0.254855	0.593706	1	0	0.09375	1.62491	0.00496734	no
CVG	Salinity	_1_470320708	1	470320708	0.375086	0.425869	1	0	0.09375	0.872753	0.00315094	no
CVG	Control	_1_472949629	1	472949629	0.264531	0.577523	1	0	0.114583	-1.40075	0.00477029	no
CVG	Salinity	_1_472949629	1	472949629	0.660102	0.180389	1	0	0.114583	-0.393564	0.00077581	no
CVG	Control	_1_472949660	1	472949660	0.26183	0.581981	1	0	0.114583	-1.40813	0.0048244	no
CVG	Salinity	_1_472949660	1	472949660	0.659284	0.180927	1	0	0.114583	-0.394267	0.000779796	no
CVG	Control	_1_472954043	1	472954043	0.90795	0.0419381	1	0	0.0520833	-0.211948	5.14003e-05	no
CVG	Salinity	_1_472954043	1	472954043	0.603781	0.21912	1	0	0.0520833	0.658489	0.00108018	no
CVG	Control	_1_473099865	1	473099865	0.105648	0.976137	1	0	0.0572917	-2.77408	0.00999525	no
CVG	Salinity	_1_473099865	1	473099865	0.361265	0.442174	1	0	0.0572917	-1.09537	0.00333773	no
CVG	Control	_1_473099876	1	473099876	0.105648	0.976137	1	0	0.0572917	-2.77408	0.00999525	no
CVG	Salinity	_1_473099876	1	473099876	0.361265	0.442174	1	0	0.0572917	-1.09537	0.00333773	no
CVG	Control	_1_473469802	1	473469802	0.118473	0.926382	1	0	0.0677083	2.49038	0.00930979	no
CVG	Salinity	_1_473469802	1	473469802	0.997713	0.000994175	1	0	0.0677083	0.00325597	3.29617e-08	no
CVG	Control	_1_473860781	1	473860781	0.0692156	1.1598	1	0	0.380208	-1.63316	0.0125809	no
CVG	Salinity	_1_473860781	1	473860781	0.716283	0.144915	1	0	0.380208	0.224994	0.000529926	no
CVG	Control	_1_473860807	1	473860807	0.843327	0.0740038	1	0	0.114583	-0.252164	0.000150169	no
CVG	Salinity	_1_473860807	1	473860807	0.75325	0.123061	1	0	0.114583	0.277268	0.000396511	no
CVG	Control	_1_473860830	1	473860830	0.0281207	1.55097	1	0	0.0520833	3.93122	0.0182946	no
CVG	Salinity	_1_473860830	1	473860830	0.0914774	1.03869	1	0	0.0520833	2.13181	0.0113439	no
CVG	Control	_1_473879975	1	473879975	0.761335	0.118424	1	0	0.0572917	-0.527412	0.000354603	no
CVG	Salinity	_1_473879975	1	473879975	0.131726	0.880327	1	0	0.0572917	-1.80091	0.00906325	no
CVG	Control	_1_473880644	1	473880644	0.768628	0.114284	1	0	0.0833333	0.428056	0.000332642	no
CVG	Salinity	_1_473880644	1	473880644	0.587946	0.230663	1	0	0.0833333	0.561146	0.00117729	no
CVG	Control	_1_474437495	1	474437495	0.164903	0.782772	1	0	0.390625	-1.28155	0.00737687	no
CVG	Salinity	_1_474437495	1	474437495	0.523118	0.2814	1	0	0.390625	-0.388268	0.00163468	no
CVG	Control	_1_475056015	1	475056015	0.979371	0.00905268	1	0	0.161458	0.028395	2.57066e-06	no
CVG	Salinity	_1_475056015	1	475056015	0.786674	0.104205	1	0	0.161458	-0.217183	0.000293899	no
CVG	Control	_1_477445154	1	477445154	0.462523	0.334867	1	0	0.182292	-0.805775	0.00207236	no
CVG	Salinity	_1_477445154	1	477445154	0.693233	0.159121	1	0	0.182292	0.293436	0.000624276	no
CVG	Control	_1_477445202	1	477445202	0.462523	0.334867	1	0	0.182292	-0.805775	0.00207236	no
CVG	Salinity	_1_477445202	1	477445202	0.693233	0.159121	1	0	0.182292	0.293436	0.000624276	no
CVG	Control	_1_477445205	1	477445205	0.477433	0.321088	1	0	0.182292	-0.777924	0.00193793	no
CVG	Salinity	_1_477445205	1	477445205	0.706875	0.150657	1	0	0.182292	0.27957	0.000567369	no
CVG	Control	_1_477447319	1	477447319	0.221036	0.655536	1	0	0.270833	-1.16649	0.00573486	no
CVG	Salinity	_1_477447319	1	477447319	0.932413	0.0303916	1	0	0.270833	0.0549159	2.88671e-05	no
CVG	Control	_1_477447444	1	477447444	0.212774	0.672081	1	0	0.208333	-1.30031	0.0059439	no
CVG	Salinity	_1_477447444	1	477447444	0.779931	0.107944	1	0	0.208333	0.198053	0.000313267	no
CVG	Control	_1_478181015	1	478181015	0.955991	0.0195461	1	0	0.166667	0.0624083	1.17089e-05	no
CVG	Salinity	_1_478181015	1	478181015	0.668012	0.175216	1	0	0.166667	0.330308	0.000737869	no
CVG	Control	_1_478181040	1	478181040	0.422219	0.374462	1	0	0.322917	0.806106	0.00247227	no
CVG	Salinity	_1_478181040	1	478181040	0.550876	0.258946	1	0	0.322917	0.375699	0.00142644	no
CVG	Control	_1_478182604	1	478182604	0.375709	0.425148	1	0	0.192708	-0.955309	0.00301063	no
CVG	Salinity	_1_478182604	1	478182604	0.886743	0.052202	1	0	0.192708	-0.104449	8.14107e-05	no
CVG	Control	_1_479359997	1	479359997	0.701502	0.153971	1	0	0.0885417	0.556621	0.00056464	no
CVG	Salinity	_1_479359997	1	479359997	0.304312	0.51668	1	0	0.0885417	-1.05339	0.00422305	no
CVG	Control	_1_479360139	1	479360139	0.883981	0.0535571	1	0	0.182292	-0.154116	8.18676e-05	no
CVG	Salinity	_1_479360139	1	479360139	0.63838	0.194921	1	0	0.182292	-0.351655	0.000885929	no
CVG	Control	_1_481263642	1	481263642	0.717334	0.144279	1	0	0.182292	-0.374887	0.000503734	no
CVG	Salinity	_1_481263642	1	481263642	0.500845	0.300296	1	0	0.182292	0.49413	0.00181649	no
CVG	Control	_1_482689711	1	482689711	0.106083	0.974356	1	0	0.25	1.47893	0.00997059	no
CVG	Salinity	_1_482689711	1	482689711	0.786493	0.104305	1	0	0.25	0.174168	0.00029441	no
CVG	Control	_1_482725582	1	482725582	0.825993	0.0830236	1	0	0.260417	0.203604	0.000185802	no
CVG	Salinity	_1_482725582	1	482725582	0.13509	0.869376	1	0	0.260417	0.97383	0.0089085	no
CVG	Control	_1_482725669	1	482725669	0.825993	0.0830236	1	0	0.260417	0.203604	0.000185802	no
CVG	Salinity	_1_482725669	1	482725669	0.13509	0.869376	1	0	0.260417	0.97383	0.0089085	no
CVG	Control	_1_482823009	1	482823009	0.286266	0.543231	1	0	0.130208	-1.3058	0.00435855	no
CVG	Salinity	_1_482823009	1	482823009	0.78682	0.104124	1	0	0.130208	-0.233459	0.000293487	no
CVG	Control	_1_482871251	1	482871251	0.546388	0.262499	1	0	0.385417	-0.536092	0.00139749	no
CVG	Salinity	_1_482871251	1	482871251	0.86635	0.0623065	1	0	0.385417	0.101097	0.000113669	no
CVG	Control	_1_482871256	1	482871256	0.218877	0.659801	1	0	0.15625	-1.39776	0.0057886	no
CVG	Salinity	_1_482871256	1	482871256	0.389657	0.409318	1	0	0.15625	-0.690658	0.00296414	no
CVG	Control	_1_483067149	1	483067149	0.224999	0.64782	1	0	0.34375	-1.03653	0.00563787	no
CVG	Salinity	_1_483067149	1	483067149	0.865256	0.0628555	1	0	0.34375	-0.101887	0.000115556	no
CVG	Control	_1_484596669	1	484596669	0.565091	0.247881	1	0	0.364583	-0.483631	0.00127137	no
CVG	Salinity	_1_484596669	1	484596669	0.649978	0.187102	1	0	0.364583	0.280021	0.00082604	no
CVG	Control	_1_485991898	1	485991898	0.67304	0.171959	1	0	0.114583	-0.568414	0.00068431	no
CVG	Salinity	_1_485991898	1	485991898	0.182748	0.738147	1	0	0.114583	-1.29659	0.00709055	no
CVG	Control	_1_485991940	1	485991940	0.734855	0.133798	1	0	0.109375	-0.464893	0.000440868	no
CVG	Salinity	_1_485991940	1	485991940	0.414262	0.382725	1	0	0.109375	-0.7943	0.00267036	no
CVG	Control	_1_486654331	1	486654331	0.576347	0.239316	1	0	0.166667	-0.629378	0.00119926	no
CVG	Salinity	_1_486654331	1	486654331	0.118433	0.926529	1	0	0.166667	-1.31126	0.00972064	no
CVG	Control	_1_486654333	1	486654333	0.576347	0.239316	1	0	0.166667	-0.629378	0.00119926	no
CVG	Salinity	_1_486654333	1	486654333	0.118433	0.926529	1	0	0.166667	-1.31126	0.00972064	no
CVG	Control	_1_486654353	1	486654353	0.72633	0.138866	1	0	0.1875	0.370894	0.000470869	no
CVG	Salinity	_1_486654353	1	486654353	0.205043	0.688156	1	0	0.1875	0.996569	0.00641823	no
CVG	Control	_1_486654361	1	486654361	0.692177	0.159783	1	0	0.177083	-0.431545	0.000602383	no
CVG	Salinity	_1_486654361	1	486654361	0.20593	0.686281	1	0	0.177083	-1.02972	0.00639327	no
CVG	Control	_1_486654370	1	486654370	0.692177	0.159783	1	0	0.177083	-0.431545	0.000602383	no
CVG	Salinity	_1_486654370	1	486654370	0.20593	0.686281	1	0	0.177083	-1.02972	0.00639327	no
CVG	Control	_1_486654429	1	486654429	0.838805	0.0763392	1	0	0.177083	-0.222003	0.000159086	no
CVG	Salinity	_1_486654429	1	486654429	0.243446	0.613597	1	0	0.177083	-0.949902	0.00544052	no
CVG	Control	_1_486654434	1	486654434	0.828851	0.0815237	1	0	0.182292	-0.232403	0.000179655	no
CVG	Salinity	_1_486654434	1	486654434	0.220187	0.657208	1	0	0.182292	-0.980663	0.00600855	no
CVG	Control	_1_487104469	1	487104469	0.809256	0.0919142	1	0	0.140625	-0.286936	0.000223994	no
CVG	Salinity	_1_487104469	1	487104469	0.507116	0.294893	1	0	0.140625	-0.563812	0.00176391	no
CVG	Control	_1_487105030	1	487105030	0.777266	0.10943	1	0	0.09375	-0.396275	0.000307611	no
CVG	Salinity	_1_487105030	1	487105030	0.022823	1.64163	1	0	0.09375	-2.34905	0.0205099	no
CVG	Control	_1_487884122	1	487884122	0.791645	0.10147	1	0	0.15625	0.300341	0.000268276	no
CVG	Salinity	_1_487884122	1	487884122	0.736261	0.132968	1	0	0.15625	-0.285813	0.000455156	no
CVG	Control	_1_487884141	1	487884141	0.756223	0.12135	1	0	0.447917	-0.259609	0.000370456	no
CVG	Salinity	_1_487884141	1	487884141	0.538665	0.268681	1	0	0.447917	-0.359221	0.00151564	no
CVG	Control	_1_488658396	1	488658396	0.946093	0.0240664	1	0	0.0885417	-0.0979751	1.75774e-05	no
CVG	Salinity	_1_488658396	1	488658396	0.117394	0.930353	1	0	0.0885417	-1.58092	0.00977538	no
CVG	Control	_1_488658400	1	488658400	0.577906	0.238143	1	0	0.447917	-0.477182	0.00118949	no
CVG	Salinity	_1_488658400	1	488658400	0.363172	0.439888	1	0	0.447917	-0.553253	0.00331137	no
CVG	Control	_1_488658547	1	488658547	0.582844	0.234447	1	0	0.463542	-0.45812	0.00115889	no
CVG	Salinity	_1_488658547	1	488658547	0.297776	0.52611	1	0	0.463542	-0.614706	0.00433848	no
CVG	Control	_1_488683402	1	488683402	0.772179	0.112282	1	0	0.145833	0.325571	0.000322223	no
CVG	Salinity	_1_488683402	1	488683402	0.356033	0.44851	1	0	0.145833	-0.751098	0.00341103	no
CVG	Control	_1_488683440	1	488683440	0.692663	0.159478	1	0	0.473958	-0.332098	0.00060038	no
CVG	Salinity	_1_488683440	1	488683440	0.511631	0.291043	1	0	0.473958	-0.388245	0.00172674	no
CVG	Control	_1_488683442	1	488683442	0.6373	0.195656	1	0	0.46875	-0.395375	0.000854162	no
CVG	Salinity	_1_488683442	1	488683442	0.441199	0.355365	1	0	0.46875	-0.456041	0.00237686	no
CVG	Control	_1_488683456	1	488683456	0.547371	0.261718	1	0	0.380208	-0.49923	0.00139066	no
CVG	Salinity	_1_488683456	1	488683456	0.7225	0.141162	1	0	0.380208	-0.214406	0.000505973	no
CVG	Control	_1_488685459	1	488685459	0.482865	0.316174	1	0	0.473958	-0.588226	0.00189063	no
CVG	Salinity	_1_488685459	1	488685459	0.392716	0.405921	1	0	0.473958	-0.504448	0.00292617	no
CVG	Control	_1_488760801	1	488760801	0.935594	0.0289125	1	0	0.317708	-0.0716242	2.51066e-05	no
CVG	Salinity	_1_488760801	1	488760801	0.840704	0.0753566	1	0	0.317708	0.128294	0.000162121	no
CVG	Control	_1_490369545	1	490369545	0.383601	0.41612	1	0	0.364583	-0.739718	0.00291274	no
CVG	Salinity	_1_490369545	1	490369545	0.341939	0.466052	1	0	0.364583	-0.59592	0.003616	no
CVG	Control	_1_490720499	1	490720499	0.377981	0.42253	1	0	0.34375	-0.769631	0.00298216	no
CVG	Salinity	_1_490720499	1	490720499	0.905836	0.0429504	1	0	0.34375	0.0741409	5.61595e-05	no
CVG	Control	_1_490771950	1	490771950	0.192402	0.715791	1	0	0.307292	-1.15435	0.00650291	no
CVG	Salinity	_1_490771950	1	490771950	0.480028	0.318734	1	0	0.307292	-0.461315	0.00199926	no
CVG	Control	_1_490780518	1	490780518	0.216053	0.665439	1	0	0.3125	-1.08667	0.0058598	no
CVG	Salinity	_1_490780518	1	490780518	0.498053	0.302724	1	0	0.3125	-0.429819	0.00184026	no
CVG	Control	_1_492200023	1	492200023	0.570123	0.244031	1	0	0.255208	-0.549799	0.00123879	no
CVG	Salinity	_1_492200023	1	492200023	0.10472	0.97997	1	0	0.255208	-1.07261	0.0104896	no
CVG	Control	_1_492200102	1	492200102	0.590232	0.228978	1	0	0.265625	-0.515015	0.00111407	no
CVG	Salinity	_1_492200102	1	492200102	0.147267	0.831894	1	0	0.265625	-0.950013	0.00838218	no
CVG	Control	_1_492200103	1	492200103	0.589494	0.229521	1	0	0.255208	-0.523127	0.00111849	no
CVG	Salinity	_1_492200103	1	492200103	0.147735	0.830516	1	0	0.255208	-0.95773	0.00836293	no
CVG	Control	_1_492200106	1	492200106	0.582986	0.234342	1	0	0.270833	-0.519268	0.00115802	no
CVG	Salinity	_1_492200106	1	492200106	0.151868	0.818533	1	0	0.270833	-0.932912	0.00819584	no
CVG	Control	_1_492200121	1	492200121	0.506111	0.295754	1	0	0.260417	-0.643972	0.00169778	no
CVG	Salinity	_1_492200121	1	492200121	0.185258	0.732223	1	0	0.260417	-0.870522	0.00701024	no
CVG	Control	_1_492407444	1	492407444	0.303814	0.517392	1	0	0.135417	1.21082	0.00405383	no
CVG	Salinity	_1_492407444	1	492407444	0.317733	0.497938	1	0	0.135417	0.855881	0.00399576	no
CVG	Control	_1_492949454	1	492949454	0.66399	0.177838	1	0	0.182292	0.455605	0.000725202	no
CVG	Salinity	_1_492949454	1	492949454	0.53386	0.272573	1	0	0.182292	-0.485891	0.00155177	no
CVG	Control	_1_492959273	1	492959273	0.844216	0.0735462	1	0	0.119792	0.245389	0.000148448	no
CVG	Salinity	_1_492959273	1	492959273	0.283576	0.547331	1	0	0.119792	-1.00209	0.00460076	no
CVG	Control	_1_493215445	1	493215445	0.22602	0.645853	1	0	0.0677083	1.91724	0.0056132	no
CVG	Salinity	_1_493215445	1	493215445	0.376105	0.424691	1	0	0.0677083	1.00279	0.00313754	no
CVG	Control	_1_493615961	1	493615961	0.402885	0.394819	1	0	0.0572917	-1.42538	0.00268514	no
CVG	Salinity	_1_493615961	1	493615961	0.907127	0.0423321	1	0	0.0572917	-0.142673	5.46237e-05	no
CVG	Control	_1_494077207	1	494077207	0.569087	0.244821	1	0	0.161458	-0.64758	0.00124546	no
CVG	Salinity	_1_494077207	1	494077207	0.889241	0.0509803	1	0	0.161458	0.108297	7.78363e-05	no
CVG	Control	_1_494699093	1	494699093	0.824555	0.0837802	1	0	0.359375	-0.188523	0.000188936	no
CVG	Salinity	_1_494699093	1	494699093	0.613587	0.212124	1	0	0.359375	-0.302694	0.00102268	no
CVG	Control	_1_494882562	1	494882562	0.872373	0.0592978	1	0	0.171875	-0.174603	9.92167e-05	no
CVG	Salinity	_1_494882562	1	494882562	0.998913	0.000472485	1	0	0.171875	-0.00104512	7.45385e-09	no
CVG	Control	_1_494882567	1	494882567	0.819715	0.0863371	1	0	0.171875	-0.247773	0.000199688	no
CVG	Salinity	_1_494882567	1	494882567	0.980196	0.00868698	1	0	0.171875	-0.0190613	2.47304e-06	no
CVG	Control	_1_494882569	1	494882569	0.165811	0.780387	1	0	0.078125	2.06547	0.00734541	no
CVG	Salinity	_1_494882569	1	494882569	0.244836	0.611125	1	0	0.078125	-1.25134	0.00540868	no
CVG	Control	_1_494882586	1	494882586	0.726727	0.138629	1	0	0.317708	0.314278	0.000469449	no
CVG	Salinity	_1_494882586	1	494882586	0.895924	0.0477287	1	0	0.317708	-0.0825579	6.86752e-05	no
CVG	Control	_1_495204299	1	495204299	0.647746	0.188596	1	0	0.390625	-0.375104	0.000802177	no
CVG	Salinity	_1_495204299	1	495204299	0.360596	0.442979	1	0	0.390625	-0.531856	0.00334702	no
CVG	Control	_1_495214351	1	495214351	0.325327	0.48768	1	0	0.203125	1.12959	0.00370981	no
CVG	Salinity	_1_495214351	1	495214351	0.699168	0.155419	1	0	0.203125	0.287947	0.000599136	no
CVG	Control	_1_495461165	1	495461165	0.559648	0.252085	1	0	0.255208	-0.570026	0.00130725	no
CVG	Salinity	_1_495461165	1	495461165	0.370223	0.431536	1	0	0.255208	-0.593239	0.00321555	no
CVG	Control	_1_495461169	1	495461169	0.559648	0.252085	1	0	0.255208	-0.570026	0.00130725	no
CVG	Salinity	_1_495461169	1	495461169	0.370223	0.431536	1	0	0.255208	-0.593239	0.00321555	no
CVG	Control	_1_496198971	1	496198971	0.225792	0.646292	1	0	0.244792	-1.21833	0.00561871	no
CVG	Salinity	_1_496198971	1	496198971	0.381626	0.418362	1	0	0.244792	-0.587132	0.00306585	no
CVG	Control	_1_496445331	1	496445331	0.724981	0.139673	1	0	0.197917	-0.365	0.000475718	no
CVG	Salinity	_1_496445331	1	496445331	0.625818	0.203552	1	0	0.197917	-0.3566	0.000953702	no
CVG	Control	_1_496445334	1	496445334	0.671788	0.172768	1	0	0.21875	-0.421668	0.000689884	no
CVG	Salinity	_1_496445334	1	496445334	0.746459	0.126994	1	0	0.21875	-0.228673	0.000419417	no
CVG	Control	_1_497025242	1	497025242	0.450073	0.346717	1	0	0.265625	-0.746734	0.00218998	no
CVG	Salinity	_1_497025242	1	497025242	0.353592	0.451498	1	0	0.265625	-0.626547	0.00344574	no
CVG	Control	_1_497888964	1	497888964	0.0737369	1.13232	1	0	0.3125	-1.64316	0.0121892	no
CVG	Salinity	_1_497888964	1	497888964	0.394085	0.40441	1	0	0.3125	-0.5297	0.00290932	no
CVG	Control	_1_497889536	1	497889536	0.778995	0.108465	1	0	0.338542	0.270357	0.000302727	no
CVG	Salinity	_1_497889536	1	497889536	0.535344	0.271367	1	0	0.338542	-0.381945	0.00154055	no
CVG	Control	_1_498027380	1	498027380	0.045994	1.3373	1	0	0.119792	2.60025	0.0151454	no
CVG	Salinity	_1_498027380	1	498027380	0.956947	0.0191123	1	0	0.119792	-0.0533423	1.16972e-05	no
CVG	Control	_1_498116758	1	498116758	0.0707956	1.14999	1	0	0.322917	-1.61284	0.012441	no
CVG	Salinity	_1_498116758	1	498116758	0.394461	0.403995	1	0	0.322917	-0.515336	0.0029047	no
CVG	Control	_1_498424656	1	498424656	0.593266	0.226751	1	0	0.0729167	-0.833457	0.00109599	no
CVG	Salinity	_1_498424656	1	498424656	0.808785	0.0921667	1	0	0.0729167	-0.262606	0.000234998	no
CVG	Control	_1_498424661	1	498424661	0.589206	0.229733	1	0	0.078125	-0.817707	0.00112022	no
CVG	Salinity	_1_498424661	1	498424661	0.78919	0.102819	1	0	0.078125	-0.281068	0.000286843	no
CVG	Control	_1_498424740	1	498424740	0.204684	0.688916	1	0	0.109375	-1.67232	0.00615807	no
CVG	Salinity	_1_498424740	1	498424740	0.947037	0.0236332	1	0	0.109375	-0.0602213	1.77105e-05	no
CVG	Control	_1_498516565	1	498516565	0.102043	0.991217	1	0	0.348958	-1.42858	0.0102044	no
CVG	Salinity	_1_498516565	1	498516565	0.416464	0.380422	1	0	0.348958	-0.488547	0.0026453	no
CVG	Control	_1_498709703	1	498709703	0.223113	0.651476	1	0	0.177083	-1.32772	0.00568378	no
CVG	Salinity	_1_498709703	1	498709703	0.305152	0.515484	1	0	0.177083	-0.758734	0.00420845	no
CVG	Control	_1_499548578	1	499548578	0.881832	0.0546143	1	0	0.380208	-0.140777	8.49515e-05	no
CVG	Salinity	_1_499548578	1	499548578	0.417647	0.379191	1	0	0.380208	-0.496573	0.00263193	no
CVG	Control	_1_499561758	1	499561758	0.156226	0.806248	1	0	0.161458	-1.58621	0.00768767	no
CVG	Salinity	_1_499561758	1	499561758	0.199905	0.699176	1	0	0.161458	-1.01686	0.00656536	no
CVG	Control	_1_499681386	1	499681386	0.804883	0.0942674	1	0	0.401042	-0.211611	0.000234595	no
CVG	Salinity	_1_499681386	1	499681386	0.46284	0.334569	1	0	0.401042	-0.44036	0.00216022	no
CVG	Control	_1_499681446	1	499681446	0.286723	0.542537	1	0	0.182292	-1.16112	0.0043503	no
CVG	Salinity	_1_499681446	1	499681446	0.731045	0.136056	1	0	0.182292	-0.259392	0.000474064	no
CVG	Control	_1_500088375	1	500088375	0.668869	0.174659	1	0	0.161458	-0.487945	0.000702984	no
CVG	Salinity	_1_500088375	1	500088375	0.734454	0.134036	1	0	0.161458	0.268719	0.00046166	no
CVG	Control	_1_500386470	1	500386470	0.291573	0.535253	1	0	0.203125	1.07531	0.00426394	no
CVG	Salinity	_1_500386470	1	500386470	0.413568	0.383453	1	0	0.203125	-0.631649	0.00267829	no
CVG	Control	_1_501362076	1	501362076	0.395748	0.402581	1	0	0.145833	-0.978248	0.00276753	no
CVG	Salinity	_1_501362076	1	501362076	0.831287	0.0802491	1	0	0.145833	0.171966	0.000182155	no
CVG	Control	_1_501990685	1	501990685	0.0389599	1.40938	1	0	0.453125	1.83281	0.0162012	no
CVG	Salinity	_1_501990685	1	501990685	0.541892	0.266087	1	0	0.453125	0.378023	0.00149171	no
CVG	Control	_1_502076837	1	502076837	0.913521	0.0392814	1	0	0.369792	0.101009	4.53432e-05	no
CVG	Salinity	_1_502076837	1	502076837	0.249989	0.602078	1	0	0.369792	-0.700348	0.00529244	no
CVG	Control	_1_502076840	1	502076840	0.413416	0.383613	1	0	0.328125	-0.722381	0.00256738	no
CVG	Salinity	_1_502076840	1	502076840	0.690696	0.160713	1	0	0.328125	-0.240224	0.000635203	no
CVG	Control	_1_502081809	1	502081809	0.856366	0.0673406	1	0	0.135417	0.223502	0.000125953	no
CVG	Salinity	_1_502081809	1	502081809	0.522083	0.282261	1	0	0.135417	-0.592248	0.00164283	no
CVG	Control	_1_502082034	1	502082034	0.611869	0.213341	1	0	0.239583	-0.536598	0.000989215	no
CVG	Salinity	_1_502082034	1	502082034	0.0733579	1.13455	1	0	0.239583	-1.25499	0.0127577	no
CVG	Control	_1_503284303	1	503284303	0.388237	0.410903	1	0	0.375	-0.746091	0.00285656	no
CVG	Salinity	_1_503284303	1	503284303	0.82348	0.0843468	1	0	0.375	-0.136444	0.000199689	no
CVG	Control	_1_503284336	1	503284336	0.818698	0.0868764	1	0	0.0520833	-0.413578	0.000201987	no
CVG	Salinity	_1_503284336	1	503284336	0.682878	0.165657	1	0	0.0520833	-0.512137	0.000669574	no
CVG	Control	_1_503284357	1	503284357	0.451937	0.344922	1	0	0.390625	-0.644003	0.00217205	no
CVG	Salinity	_1_503284357	1	503284357	0.935899	0.0287711	1	0	0.390625	-0.0487007	2.59602e-05	no
CVG	Control	_1_503284381	1	503284381	0.446877	0.349812	1	0	0.380208	-0.656863	0.00222099	no
CVG	Salinity	_1_503284381	1	503284381	0.975012	0.01099	1	0	0.380208	-0.0191011	3.93771e-06	no
CVG	Control	_1_503511041	1	503511041	0.776081	0.110093	1	0	0.0989583	0.383881	0.000310981	no
CVG	Salinity	_1_503511041	1	503511041	0.390589	0.40828	1	0	0.0989583	-0.820814	0.00295253	no
CVG	Control	_1_503511106	1	503511106	0.584148	0.233477	1	0	0.119792	0.67632	0.00115089	no
CVG	Salinity	_1_503511106	1	503511106	0.427446	0.369119	1	0	0.119792	-0.705152	0.00252324	no
CVG	Control	_1_503511112	1	503511112	0.214877	0.66781	1	0	0.348958	1.09653	0.0058898	no
CVG	Salinity	_1_503511112	1	503511112	0.195196	0.709528	1	0	0.348958	-0.811789	0.00670413	no
CVG	Control	_1_503691022	1	503691022	0.600269	0.221654	1	0	0.0885417	0.741099	0.00105498	no
CVG	Salinity	_1_503691022	1	503691022	0.411784	0.385331	1	0	0.0885417	-0.822261	0.00269878	no
CVG	Control	_1_504474311	1	504474311	0.428888	0.367656	1	0	0.453125	-0.644847	0.00240216	no
CVG	Salinity	_1_504474311	1	504474311	0.997934	0.000898056	1	0	0.453125	-0.00152109	2.69022e-08	no
CVG	Control	_1_504474334	1	504474334	0.427878	0.36868	1	0	0.442708	-0.651326	0.00241267	no
CVG	Salinity	_1_504474334	1	504474334	0.986133	0.0060646	1	0	0.442708	0.0102384	1.21246e-06	no
CVG	Control	_1_504475202	1	504475202	0.138673	0.858007	1	0	0.442708	-1.2879	0.0083804	no
CVG	Salinity	_1_504475202	1	504475202	0.621833	0.206326	1	0	0.442708	0.303726	0.000975847	no
CVG	Control	_1_504524143	1	504524143	0.542718	0.265426	1	0	0.447917	-0.514895	0.00142319	no
CVG	Salinity	_1_504524143	1	504524143	0.657946	0.18181	1	0	0.447917	0.268838	0.000786349	no
CVG	Control	_1_504801379	1	504801379	0.652159	0.185647	1	0	0.161458	0.511124	0.000780805	no
CVG	Salinity	_1_504801379	1	504801379	0.787667	0.103657	1	0	0.161458	0.217251	0.000291102	no
CVG	Control	_1_504803622	1	504803622	0.996972	0.00131711	1	0	0.348958	-0.003418	5.53809e-08	no
CVG	Salinity	_1_504803622	1	504803622	0.956582	0.0192776	1	0	0.348958	-0.0361221	1.1896e-05	no
CVG	Control	_1_504928247	1	504928247	0.461082	0.336222	1	0	0.317708	0.684455	0.00208571	no
CVG	Salinity	_1_504928247	1	504928247	0.468286	0.329489	1	0	0.317708	-0.481083	0.0021082	no
CVG	Control	_1_506611529	1	506611529	0.859267	0.0658719	1	0	0.125	-0.219838	0.000120864	no
CVG	Salinity	_1_506611529	1	506611529	0.809093	0.0920016	1	0	0.125	-0.210848	0.000234228	no
CVG	Control	_1_507147546	1	507147546	0.512383	0.290405	1	0	0.0833333	0.940235	0.00164828	no
CVG	Salinity	_1_507147546	1	507147546	0.310876	0.507412	1	0	0.0833333	1.04343	0.00411029	no
CVG	Control	_1_507147576	1	507147576	0.765251	0.116196	1	0	0.354167	0.261205	0.000342715	no
CVG	Salinity	_1_507147576	1	507147576	0.376477	0.424262	1	0	0.354167	-0.589279	0.00313267	no
CVG	Control	_1_507149518	1	507149518	0.96346	0.0161664	1	0	0.140625	-0.0542617	8.06942e-06	no
CVG	Salinity	_1_507149518	1	507149518	0.730303	0.136497	1	0	0.140625	-0.289561	0.00047679	no
CVG	Control	_1_507188452	1	507188452	0.202791	0.692951	1	0	0.28125	1.24406	0.00620962	no
CVG	Salinity	_1_507188452	1	507188452	0.80235	0.095636	1	0	0.28125	-0.173938	0.000251418	no
CVG	Control	_1_507630393	1	507630393	0.648353	0.188189	1	0	0.463542	-0.388231	0.000799215	no
CVG	Salinity	_1_507630393	1	507630393	0.381795	0.41817	1	0	0.463542	0.506384	0.00306368	no
CVG	Control	_1_507630420	1	507630420	0.643627	0.191366	1	0	0.0989583	0.63404	0.000822437	no
CVG	Salinity	_1_507630420	1	507630420	0.995801	0.0018273	1	0	0.0989583	0.00509259	1.11141e-07	no
CVG	Control	_1_507630435	1	507630435	0.484872	0.314373	1	0	0.416667	-0.592062	0.00187337	no
CVG	Salinity	_1_507630435	1	507630435	0.753357	0.122999	1	0	0.416667	0.180955	0.000396155	no
CVG	Control	_1_507894690	1	507894690	0.524235	0.280474	1	0	0.0520833	1.13794	0.00155758	no
CVG	Salinity	_1_507894690	1	507894690	0.887382	0.0518894	1	0	0.0520833	-0.178255	8.04892e-05	no
CVG	Control	_1_508563471	1	508563471	0.539595	0.267932	1	0	0.395833	0.528326	0.00144531	no
CVG	Salinity	_1_508563471	1	508563471	0.853444	0.0688251	1	0	0.395833	0.11195	0.000136944	no
CVG	Control	_1_509404659	1	509404659	0.887802	0.0516837	1	0	0.15625	-0.16243	7.65282e-05	no
CVG	Salinity	_1_509404659	1	509404659	0.651106	0.186349	1	0	0.15625	0.355724	0.00082035	no
CVG	Control	_1_509404663	1	509404663	0.818281	0.0870977	1	0	0.135417	-0.272352	0.000202934	no
CVG	Salinity	_1_509404663	1	509404663	0.904367	0.0436552	1	0	0.135417	0.101304	5.79335e-05	no
CVG	Control	_1_509901813	1	509901813	0.773069	0.111782	1	0	0.15625	-0.328552	0.00031964	no
CVG	Salinity	_1_509901813	1	509901813	0.973498	0.0116648	1	0	0.15625	0.026112	4.42944e-06	no
CVG	Control	_1_510044507	1	510044507	0.380132	0.420066	1	0	0.0729167	1.3467	0.00295543	no
CVG	Salinity	_1_510044507	1	510044507	0.271099	0.566873	1	0	0.0729167	1.20521	0.00484526	no
CVG	Control	_1_510800042	1	510800042	0.831412	0.0801835	1	0	0.0989583	-0.292451	0.000174237	no
CVG	Salinity	_1_510800042	1	510800042	0.582928	0.234385	1	0	0.0989583	-0.524829	0.00120919	no
CVG	Control	_1_510800087	1	510800087	0.965406	0.0152902	1	0	0.208333	0.0440096	7.23238e-06	no
CVG	Salinity	_1_510800087	1	510800087	0.847469	0.071876	1	0	0.208333	-0.142167	0.000148477	no
CVG	Control	_1_510800678	1	510800678	0.913876	0.0391129	1	0	0.130208	-0.132011	4.49707e-05	no
CVG	Salinity	_1_510800678	1	510800678	0.645554	0.190067	1	0	0.130208	-0.396413	0.000848584	no
CVG	Control	_1_510800714	1	510800714	0.969384	0.0135043	1	0	0.130208	-0.0469224	5.66391e-06	no
CVG	Salinity	_1_510800714	1	510800714	0.582652	0.234591	1	0	0.130208	-0.476422	0.00121097	no
CVG	Control	_1_510800746	1	510800746	0.969384	0.0135043	1	0	0.130208	-0.0469224	5.66391e-06	no
CVG	Salinity	_1_510800746	1	510800746	0.582652	0.234591	1	0	0.130208	-0.476422	0.00121097	no
CVG	Control	_1_511133100	1	511133100	0.831337	0.0802229	1	0	0.0520833	-0.381624	0.000174395	no
CVG	Salinity	_1_511133100	1	511133100	0.419843	0.376913	1	0	0.0520833	1.02146	0.00260724	no
CVG	Control	_1_511434297	1	511434297	0.750271	0.124782	1	0	0.125	0.389733	0.000389389	no
CVG	Salinity	_1_511434297	1	511434297	0.956344	0.0193859	1	0	0.125	-0.0470506	1.20273e-05	no
CVG	Control	_1_511434327	1	511434327	0.968697	0.013812	1	0	0.130208	0.0476115	5.92091e-06	no
CVG	Salinity	_1_511434327	1	511434327	0.82451	0.0838039	1	0	0.130208	-0.188575	0.000197327	no
CVG	Control	_1_511434342	1	511434342	0.936665	0.0284157	1	0	0.104167	0.104584	2.42769e-05	no
CVG	Salinity	_1_511434342	1	511434342	0.657006	0.18243	1	0	0.104167	0.411038	0.000790968	no
CVG	Control	_1_511434376	1	511434376	0.624867	0.204213	1	0	0.0625	0.800321	0.000918658	no
CVG	Salinity	_1_511434376	1	511434376	0.607395	0.216529	1	0	0.0625	0.599537	0.00105876	no
CVG	Control	_1_511484833	1	511484833	0.420381	0.376357	1	0	0.119792	-1.0221	0.00249189	no
CVG	Salinity	_1_511484833	1	511484833	0.603766	0.219131	1	0	0.119792	-0.450825	0.00108027	no
CVG	Control	_1_511484843	1	511484843	0.762509	0.117755	1	0	0.322917	-0.282903	0.000351017	no
CVG	Salinity	_1_511484843	1	511484843	0.935487	0.0289624	1	0	0.322917	0.0513015	2.62958e-05	no
CVG	Control	_1_511553466	1	511553466	0.923273	0.0346696	1	0	0.0572917	0.164268	3.56634e-05	no
CVG	Salinity	_1_511553466	1	511553466	0.609352	0.215132	1	0	0.0572917	0.620302	0.00104727	no
CVG	Control	_1_511571099	1	511571099	0.528018	0.277351	1	0	0.104167	0.843092	0.00152939	no
CVG	Salinity	_1_511571099	1	511571099	0.222195	0.653266	1	0	0.104167	1.13484	0.00595675	no
CVG	Control	_1_511571105	1	511571105	0.528018	0.277351	1	0	0.104167	0.843092	0.00152939	no
CVG	Salinity	_1_511571105	1	511571105	0.222195	0.653266	1	0	0.104167	1.13484	0.00595675	no
CVG	Control	_1_511571130	1	511571130	0.534993	0.271652	1	0	0.104167	0.828612	0.00147834	no
CVG	Salinity	_1_511571130	1	511571130	0.224161	0.649441	1	0	0.104167	1.12978	0.00590656	no
CVG	Control	_1_512392563	1	512392563	0.527085	0.278119	1	0	0.0677083	1.0137	0.00153631	no
CVG	Salinity	_1_512392563	1	512392563	0.997644	0.00102458	1	0	0.0677083	-0.00329162	3.50065e-08	no
CVG	Control	_1_512565673	1	512565673	0.884487	0.0533087	1	0	0.161458	0.16004	8.11504e-05	no
CVG	Salinity	_1_512565673	1	512565673	0.789568	0.10261	1	0	0.161458	0.205579	0.00028579	no
CVG	Control	_1_512633089	1	512633089	0.671484	0.172964	1	0	0.140625	0.484522	0.000691243	no
CVG	Salinity	_1_512633089	1	512633089	0.8611	0.0649463	1	0	0.140625	0.141793	0.000122867	no
CVG	Control	_1_512633110	1	512633110	0.934636	0.0293575	1	0	0.0625	-0.134241	2.58609e-05	no
CVG	Salinity	_1_512633110	1	512633110	0.436538	0.359978	1	0	0.0625	0.909968	0.00242569	no
CVG	Control	_1_512965617	1	512965617	0.829748	0.0810537	1	0	0.125	0.265146	0.000177747	no
CVG	Salinity	_1_512965617	1	512965617	0.858292	0.0663649	1	0	0.125	-0.154138	0.000127939	no
CVG	Control	_1_512967521	1	512967521	0.748709	0.125687	1	0	0.114583	0.407705	0.000394445	no
CVG	Salinity	_1_512967521	1	512967521	0.817845	0.0873287	1	0	0.114583	0.206886	0.000212871	no
CVG	Control	_1_512967522	1	512967522	0.748709	0.125687	1	0	0.114583	0.407705	0.000394445	no
CVG	Salinity	_1_512967522	1	512967522	0.817845	0.0873287	1	0	0.114583	0.206886	0.000212871	no
CVG	Control	_1_513073306	1	513073306	0.827855	0.0820458	1	0	0.239583	-0.222822	0.000181785	no
CVG	Salinity	_1_513073306	1	513073306	0.753375	0.122989	1	0	0.239583	-0.212434	0.000396097	no
CVG	Control	_1_513637529	1	513637529	0.969917	0.0132652	1	0	0.255208	0.038008	5.46806e-06	no
CVG	Salinity	_1_513637529	1	513637529	0.579538	0.236918	1	0	0.255208	-0.365011	0.00123106	no
CVG	Control	_1_513637567	1	513637567	0.984767	0.00666632	1	0	0.0833333	-0.0279341	1.40152e-06	no
CVG	Salinity	_1_513637567	1	513637567	0.716828	0.144585	1	0	0.0833333	0.375876	0.0005278	no
CVG	Control	_1_513643641	1	513643641	0.506396	0.29551	1	0	0.0625	1.16839	0.0016955	no
CVG	Salinity	_1_513643641	1	513643641	0.781047	0.107323	1	0	0.0625	-0.354332	0.000310016	no
CVG	Control	_1_513643684	1	513643684	0.599165	0.222454	1	0	0.0572917	0.957697	0.00106137	no
CVG	Salinity	_1_513643684	1	513643684	0.684834	0.164415	1	0	0.0572917	-0.52052	0.000660875	no
CVG	Control	_1_513643725	1	513643725	0.671244	0.173119	1	0	0.119792	0.538034	0.000692313	no
CVG	Salinity	_1_513643725	1	513643725	0.58886	0.229988	1	0	0.119792	-0.481789	0.00117154	no
CVG	Control	_1_513646546	1	513646546	0.671802	0.172758	1	0	0.078125	-0.678004	0.00068982	no
CVG	Salinity	_1_513646546	1	513646546	0.407292	0.390094	1	0	0.078125	-0.89039	0.00275095	no
CVG	Control	_1_513646562	1	513646562	0.428521	0.368027	1	0	0.260417	0.773172	0.00240597	no
CVG	Salinity	_1_513646562	1	513646562	0.492902	0.307239	1	0	0.260417	0.457	0.00188471	no
CVG	Control	_1_513722013	1	513722013	0.36191	0.441399	1	0	0.291667	-0.882491	0.00318886	no
CVG	Salinity	_1_513722013	1	513722013	0.612946	0.212578	1	0	0.291667	0.322758	0.00102638	no
CVG	Control	_1_513752434	1	513752434	0.469812	0.328076	1	0	0.114583	0.930026	0.00200578	no
CVG	Salinity	_1_513752434	1	513752434	0.868314	0.0613232	1	0	0.114583	-0.151381	0.000110323	no
CVG	Control	_1_513752479	1	513752479	0.960443	0.0175286	1	0	0.234375	0.0503257	9.45821e-06	no
CVG	Salinity	_1_513752479	1	513752479	0.234086	0.630624	1	0	0.234375	0.803252	0.00566094	no
CVG	Control	_1_514018004	1	514018004	0.736841	0.132626	1	0	0.151042	-0.403115	0.000434039	no
CVG	Salinity	_1_514018004	1	514018004	0.75064	0.124568	1	0	0.151042	0.261062	0.000405231	no
CVG	Control	_1_514069854	1	514069854	0.808098	0.0925362	1	0	0.114583	0.312515	0.000226777	no
CVG	Salinity	_1_514069854	1	514069854	0.820505	0.085919	1	0	0.114583	0.207865	0.000206595	no
CVG	Control	_1_514147727	1	514147727	0.841401	0.0749967	1	0	0.4375	0.165006	0.000153933	no
CVG	Salinity	_1_514147727	1	514147727	0.620876	0.206995	1	0	0.4375	0.287841	0.000981217	no
CVG	Control	_1_514147771	1	514147771	0.882973	0.0540528	1	0	0.4375	0.121086	8.33073e-05	no
CVG	Salinity	_1_514147771	1	514147771	0.681651	0.166438	1	0	0.4375	0.23899	0.000675062	no
CVG	Control	_1_514147773	1	514147773	0.841401	0.0749967	1	0	0.4375	0.165006	0.000153933	no
CVG	Salinity	_1_514147773	1	514147773	0.620876	0.206995	1	0	0.4375	0.287841	0.000981217	no
CVG	Control	_1_514265183	1	514265183	0.477097	0.321394	1	0	0.208333	0.724526	0.00194089	no
CVG	Salinity	_1_514265183	1	514265183	0.700909	0.154339	1	0	0.208333	-0.268348	0.000591873	no
CVG	Control	_1_514395393	1	514395393	0.878423	0.0562965	1	0	0.0885417	0.221491	8.99624e-05	no
CVG	Salinity	_1_514395393	1	514395393	0.928032	0.0324368	1	0	0.0885417	0.0906322	3.27409e-05	no
CVG	Control	_1_514694826	1	514694826	0.118504	0.926265	1	0	0.0625	2.589	0.0093082	no
CVG	Salinity	_1_514694826	1	514694826	0.315461	0.501054	1	0	0.0625	1.18417	0.00403335	no
CVG	Control	_1_514924323	1	514924323	0.618372	0.20875	1	0	0.0677083	0.841249	0.000953506	no
CVG	Salinity	_1_514924323	1	514924323	0.199819	0.699363	1	0	0.0677083	-1.49175	0.00656786	no
CVG	Control	_1_515359780	1	515359780	0.832108	0.0798204	1	0	0.125	0.26184	0.000172781	no
CVG	Salinity	_1_515359780	1	515359780	0.780951	0.107376	1	0	0.125	-0.245674	0.000310294	no
CVG	Control	_1_515566983	1	515566983	0.638107	0.195107	1	0	0.28125	-0.454021	0.000850075	no
CVG	Salinity	_1_515566983	1	515566983	0.25387	0.595388	1	0	0.28125	-0.747795	0.00520682	no
CVG	Control	_1_515675813	1	515675813	0.788572	0.103159	1	0	0.0989583	0.363095	0.000276441	no
CVG	Salinity	_1_515675813	1	515675813	0.410954	0.386207	1	0	0.0989583	0.793225	0.00270836	no
CVG	Control	_1_516131416	1	516131416	0.817919	0.0872898	1	0	0.0677083	0.374853	0.000203758	no
CVG	Salinity	_1_516131416	1	516131416	0.218348	0.66085	1	0	0.0677083	-1.47196	0.00605649	no
CVG	Control	_1_516155849	1	516155849	0.842833	0.0742585	1	0	0.166667	0.213126	0.000151131	no
CVG	Salinity	_1_516155849	1	516155849	0.971431	0.0125882	1	0	0.166667	-0.0278579	5.14788e-06	no
CVG	Control	_1_516155850	1	516155850	0.842833	0.0742585	1	0	0.166667	0.213126	0.000151131	no
CVG	Salinity	_1_516155850	1	516155850	0.971431	0.0125882	1	0	0.166667	-0.0278579	5.14788e-06	no
CVG	Control	_1_516155968	1	516155968	0.899817	0.0458459	1	0	0.375	-0.130743	6.09345e-05	no
CVG	Salinity	_1_516155968	1	516155968	0.390978	0.407848	1	0	0.375	-0.564612	0.00294769	no
CVG	Control	_1_516155974	1	516155974	0.820631	0.0858522	1	0	0.369792	-0.236069	0.00019763	no
CVG	Salinity	_1_516155974	1	516155974	0.438786	0.357747	1	0	0.369792	-0.510218	0.00240205	no
CVG	Control	_1_516264861	1	516264861	0.90036	0.0455838	1	0	0.151042	0.140748	6.02721e-05	no
CVG	Salinity	_1_516264861	1	516264861	0.672739	0.172153	1	0	0.151042	-0.344235	0.000715727	no
CVG	Control	_1_516269056	1	516269056	0.987472	0.0054753	1	0	0.078125	0.0235396	9.48009e-07	no
CVG	Salinity	_1_516269056	1	516269056	0.654233	0.184268	1	0	0.078125	0.465739	0.000804699	no
CVG	Control	_1_516289395	1	516289395	0.810072	0.0914763	1	0	0.0625	0.402556	0.000222044	no
CVG	Salinity	_1_516289395	1	516289395	0.208702	0.680473	1	0	0.0625	-1.56877	0.00631605	no
CVG	Control	_1_516289408	1	516289408	0.810072	0.0914763	1	0	0.0625	0.402556	0.000222044	no
CVG	Salinity	_1_516289408	1	516289408	0.208702	0.680473	1	0	0.0625	-1.56877	0.00631605	no
CVG	Control	_1_516479399	1	516479399	0.376439	0.424306	1	0	0.416667	-0.945662	0.00300146	no
CVG	Salinity	_1_516479399	1	516479399	0.25816	0.588111	1	0	0.416667	-0.736244	0.00511403	no
CVG	Control	_1_516479426	1	516479426	0.329357	0.482333	1	0	0.375	-1.05986	0.00364867	no
CVG	Salinity	_1_516479426	1	516479426	0.167887	0.774983	1	0	0.375	-0.915758	0.00759356	no
CVG	Control	_1_516783289	1	516783289	0.512159	0.290595	1	0	0.390625	-0.624794	0.00165004	no
CVG	Salinity	_1_516783289	1	516783289	0.194341	0.711436	1	0	0.390625	-0.789989	0.00672977	no
CVG	Control	_1_516784639	1	516784639	0.618402	0.208729	1	0	0.473958	-0.499627	0.000953346	no
CVG	Salinity	_1_516784639	1	516784639	0.182374	0.739038	1	0	0.473958	-0.827504	0.00710264	no
CVG	Control	_1_516785541	1	516785541	0.630467	0.200338	1	0	0.265625	0.461055	0.000889252	no
CVG	Salinity	_1_516785541	1	516785541	0.380827	0.419272	1	0	0.265625	0.572803	0.00307613	no
CVG	Control	_1_516792456	1	516792456	0.338558	0.470367	1	0	0.0729167	-1.46651	0.00351272	no
CVG	Salinity	_1_516792456	1	516792456	0.792261	0.101132	1	0	0.0729167	-0.287091	0.000278353	no
CVG	Control	_1_516792485	1	516792485	0.680788	0.166988	1	0	0.369792	0.379003	0.000650406	no
CVG	Salinity	_1_516792485	1	516792485	0.268292	0.571393	1	0	0.369792	0.673059	0.0049022	no
CVG	Control	_1_517031557	1	517031557	0.99107	0.00389564	1	0	0.0729167	0.0174544	4.81631e-07	no
CVG	Salinity	_1_517031557	1	517031557	0.56152	0.250635	1	0	0.0729167	-0.628495	0.00135165	no
CVG	Control	_1_517159646	1	517159646	0.524516	0.280242	1	0	0.0572917	-1.10674	0.00155548	no
CVG	Salinity	_1_517159646	1	517159646	0.26475	0.577163	1	0	0.0572917	-1.35124	0.0049751	no
CVG	Control	_1_518067743	1	518067743	0.657272	0.182255	1	0	0.229167	0.444401	0.000756472	no
CVG	Salinity	_1_518067743	1	518067743	0.515642	0.287652	1	0	0.229167	0.443413	0.00169419	no
CVG	Control	_1_518163113	1	518163113	0.669999	0.173926	1	0	0.479167	0.358041	0.000697894	no
CVG	Salinity	_1_518163113	1	518163113	0.712823	0.147018	1	0	0.479167	0.214715	0.000543527	no
CVG	Control	_1_518166078	1	518166078	0.916718	0.0377645	1	0	0.317708	0.0920773	4.20414e-05	no
CVG	Salinity	_1_518166078	1	518166078	0.947118	0.0235958	1	0	0.317708	0.0439789	1.76559e-05	no
CVG	Control	_1_518169964	1	518169964	0.971648	0.0124912	1	0	0.078125	0.0531526	4.85693e-06	no
CVG	Salinity	_1_518169964	1	518169964	0.905114	0.0432967	1	0	0.078125	0.126457	5.7028e-05	no
CVG	Control	_1_518524172	1	518524172	0.420412	0.376325	1	0	0.307292	0.712053	0.00249156	no
CVG	Salinity	_1_518524172	1	518524172	0.997649	0.00102232	1	0	0.307292	-0.00194895	3.4852e-08	no
CVG	Control	_1_518556854	1	518556854	0.600753	0.221304	1	0	0.161458	0.57631	0.00105218	no
CVG	Salinity	_1_518556854	1	518556854	0.509567	0.292799	1	0	0.161458	0.53126	0.00174366	no
CVG	Control	_1_518557165	1	518557165	0.955237	0.0198888	1	0	0.15625	-0.062424	1.2114e-05	no
CVG	Salinity	_1_518557165	1	518557165	0.980331	0.00862723	1	0	0.15625	-0.0200361	2.43946e-06	no
CVG	Control	_1_518557171	1	518557171	0.953482	0.0206875	1	0	0.15625	-0.0649273	1.30837e-05	no
CVG	Salinity	_1_518557171	1	518557171	0.979468	0.00900961	1	0	0.15625	0.020907	2.65822e-06	no
CVG	Control	_1_518557411	1	518557411	0.320609	0.494025	1	0	0.4375	0.868837	0.00378268	no
CVG	Salinity	_1_518557411	1	518557411	0.49375	0.306493	1	0	0.4375	0.410043	0.00187734	no
CVG	Control	_1_518557441	1	518557441	0.197429	0.704589	1	0	0.151042	1.4561	0.00635874	no
CVG	Salinity	_1_518557441	1	518557441	0.414745	0.382219	1	0	0.151042	0.676569	0.00266484	no
CVG	Control	_1_518557459	1	518557459	0.178337	0.748759	1	0	0.151042	1.5201	0.0069306	no
CVG	Salinity	_1_518557459	1	518557459	0.391131	0.407677	1	0	0.151042	0.71134	0.00294579	no
CVG	Control	_1_518557489	1	518557489	0.18566	0.731281	1	0	0.151042	1.49419	0.00670324	no
CVG	Salinity	_1_518557489	1	518557489	0.391687	0.407061	1	0	0.151042	0.709485	0.0029389	no
CVG	Control	_1_518557496	1	518557496	0.18566	0.731281	1	0	0.151042	1.49419	0.00670324	no
CVG	Salinity	_1_518557496	1	518557496	0.391687	0.407061	1	0	0.151042	0.709485	0.0029389	no
CVG	Control	_1_518805245	1	518805245	0.599122	0.222485	1	0	0.0572917	-0.901777	0.00106162	no
CVG	Salinity	_1_518805245	1	518805245	0.829413	0.081229	1	0	0.0572917	0.262087	0.000186287	no
CVG	Control	_1_519015311	1	519015311	0.893706	0.0488054	1	0	0.442708	-0.110783	6.86403e-05	no
CVG	Salinity	_1_519015311	1	519015311	0.867848	0.0615562	1	0	0.442708	-0.098448	0.000111112	no
CVG	Control	_1_519018538	1	519018538	0.975059	0.0109689	1	0	0.296875	0.0278306	3.75799e-06	no
CVG	Salinity	_1_519018538	1	519018538	0.716966	0.144501	1	0	0.296875	-0.225512	0.000527263	no
CVG	Control	_1_519018565	1	519018565	0.936208	0.0286275	1	0	0.302083	-0.0705754	2.46291e-05	no
CVG	Salinity	_1_519018565	1	519018565	0.51287	0.289993	1	0	0.302083	-0.403417	0.00171664	no
CVG	Control	_1_519103645	1	519103645	0.899156	0.046165	1	0	0.0572917	0.220119	6.17455e-05	no
CVG	Salinity	_1_519103645	1	519103645	0.993032	0.00303665	1	0	0.0572917	-0.0104901	3.06086e-07	no
CVG	Control	_1_519110334	1	519110334	0.429265	0.367275	1	0	0.234375	-0.762403	0.00239825	no
CVG	Salinity	_1_519110334	1	519110334	0.0894884	1.04823	1	0	0.234375	-1.21275	0.0114837	no
CVG	Control	_1_519425812	1	519425812	0.219243	0.659075	1	0	0.161458	1.41121	0.00577945	no
CVG	Salinity	_1_519425812	1	519425812	0.0997498	1.00109	1	0	0.161458	1.28318	0.0107957	no
CVG	Control	_1_519425840	1	519425840	0.700939	0.15432	1	0	0.0572917	-0.653978	0.000566879	no
CVG	Salinity	_1_519425840	1	519425840	0.881134	0.0549582	1	0	0.0572917	0.182073	8.97365e-05	no
CVG	Control	_1_519770469	1	519770469	0.887891	0.0516404	1	0	0.34375	0.130465	7.64068e-05	no
CVG	Salinity	_1_519770469	1	519770469	0.388153	0.410996	1	0	0.34375	0.541426	0.00298295	no
CVG	Control	_1_519771086	1	519771086	0.394017	0.404485	1	0	0.0833333	-1.22374	0.00278783	no
CVG	Salinity	_1_519771086	1	519771086	0.431809	0.364709	1	0	0.0833333	-0.807989	0.00247604	no
CVG	Control	_1_519771118	1	519771118	0.872652	0.0591591	1	0	0.213542	0.166684	9.87801e-05	no
CVG	Salinity	_1_519771118	1	519771118	0.218937	0.659681	1	0	0.213542	0.868065	0.00604109	no
CVG	Control	_1_519771212	1	519771212	0.520012	0.283986	1	0	0.0625	-1.05575	0.00158948	no
CVG	Salinity	_1_519771212	1	519771212	0.850575	0.0702871	1	0	0.0625	-0.221991	0.000142421	no
CVG	Control	_1_520205746	1	520205746	0.779626	0.108114	1	0	0.119792	-0.343551	0.000300956	no
CVG	Salinity	_1_520205746	1	520205746	0.597683	0.223529	1	0	0.119792	-0.46634	0.00111695	no
CVG	Control	_1_520205770	1	520205770	0.779626	0.108114	1	0	0.119792	-0.343551	0.000300956	no
CVG	Salinity	_1_520205770	1	520205770	0.597683	0.223529	1	0	0.119792	-0.46634	0.00111695	no
CVG	Control	_1_520672754	1	520672754	0.757239	0.120767	1	0	0.21875	0.318743	0.000367273	no
CVG	Salinity	_1_520672754	1	520672754	0.225053	0.647715	1	0	0.21875	0.849648	0.00588395	no
CVG	Control	_1_520938695	1	520938695	0.985952	0.00614419	1	0	0.359375	0.0157379	1.19198e-06	no
CVG	Salinity	_1_520938695	1	520938695	0.601367	0.220861	1	0	0.359375	0.316685	0.00109464	no
CVG	Control	_1_521025528	1	521025528	0.770025	0.113495	1	0	0.421875	-0.267937	0.000328521	no
CVG	Salinity	_1_521025528	1	521025528	0.480652	0.31817	1	0	0.421875	0.430318	0.00199359	no
CVG	Control	_1_521238193	1	521238193	0.969432	0.0134828	1	0	0.333333	-0.0353282	5.6462e-06	no
CVG	Salinity	_1_521238193	1	521238193	0.578807	0.237466	1	0	0.333333	0.349496	0.00123581	no
CVG	Control	_1_522363812	1	522363812	0.973066	0.0118576	1	0	0.265625	0.0338624	4.38289e-06	no
CVG	Salinity	_1_522363812	1	522363812	0.600111	0.221768	1	0	0.265625	-0.374447	0.00110221	no
CVG	Control	_1_522449049	1	522449049	0.740996	0.130184	1	0	0.0625	0.545585	0.000419938	no
CVG	Salinity	_1_522449049	1	522449049	0.562518	0.249863	1	0	0.0625	0.678414	0.00134477	no
CVG	Control	_1_522449050	1	522449050	0.688982	0.161792	1	0	0.0572917	0.687599	0.000615637	no
CVG	Salinity	_1_522449050	1	522449050	0.497761	0.302979	1	0	0.0572917	0.825551	0.00184276	no
CVG	Control	_1_522449052	1	522449052	0.688982	0.161792	1	0	0.0572917	0.687599	0.000615637	no
CVG	Salinity	_1_522449052	1	522449052	0.497761	0.302979	1	0	0.0572917	0.825551	0.00184276	no
CVG	Control	_1_522449054	1	522449054	0.740996	0.130184	1	0	0.0625	0.545585	0.000419938	no
CVG	Salinity	_1_522449054	1	522449054	0.562518	0.249863	1	0	0.0625	0.678414	0.00134477	no
CVG	Control	_1_522449379	1	522449379	0.501604	0.299639	1	0	0.239583	0.660321	0.00173399	no
CVG	Salinity	_1_522449379	1	522449379	0.608452	0.215774	1	0	0.239583	0.357263	0.00105255	no
CVG	Control	_1_522480748	1	522480748	0.918058	0.03713	1	0	0.239583	0.100837	4.06945e-05	no
CVG	Salinity	_1_522480748	1	522480748	0.533371	0.272971	1	0	0.239583	0.433036	0.00155548	no
CVG	Control	_1_522485858	1	522485858	0.590294	0.228932	1	0	0.09375	-0.751775	0.00111369	no
CVG	Salinity	_1_522485858	1	522485858	0.594149	0.226105	1	0	0.09375	-0.527625	0.00113861	no
CVG	Control	_1_522792117	1	522792117	0.71804	0.143852	1	0	0.291667	0.320831	0.000501111	no
CVG	Salinity	_1_522792117	1	522792117	0.963598	0.0161043	1	0	0.291667	0.0296536	8.35994e-06	no
CVG	Control	_1_522792134	1	522792134	0.581188	0.235684	1	0	0.401042	0.466915	0.0011691	no
CVG	Salinity	_1_522792134	1	522792134	0.690934	0.160563	1	0	0.401042	0.241388	0.000634172	no
CVG	Control	_1_522957402	1	522957402	0.782023	0.10678	1	0	0.0572917	0.471215	0.000294278	no
CVG	Salinity	_1_522957402	1	522957402	0.634382	0.197649	1	0	0.0572917	0.57907	0.000907167	no
CVG	Control	_1_522957420	1	522957420	0.741308	0.130001	1	0	0.0572917	0.562202	0.000418889	no
CVG	Salinity	_1_522957420	1	522957420	0.618348	0.208767	1	0	0.0572917	0.606246	0.000995474	no
CVG	Control	_1_522957438	1	522957438	0.762939	0.11751	1	0	0.0572917	0.513812	0.000349708	no
CVG	Salinity	_1_522957438	1	522957438	0.626996	0.202735	1	0	0.0572917	0.591626	0.000947216	no
CVG	Control	_1_522957441	1	522957441	0.422808	0.373857	1	0	0.348958	0.680003	0.00246602	no
CVG	Salinity	_1_522957441	1	522957441	0.521038	0.283131	1	0	0.348958	0.390958	0.00165109	no
CVG	Control	_1_523427869	1	523427869	0.272833	0.564103	1	0	0.421875	0.917951	0.0046082	no
CVG	Salinity	_1_523427869	1	523427869	0.498738	0.302127	1	0	0.421875	0.396603	0.0018344	no
CVG	Control	_1_523833514	1	523833514	0.409892	0.38733	1	0	0.4375	0.693481	0.00260629	no
CVG	Salinity	_1_523833514	1	523833514	0.942881	0.0255431	1	0	0.4375	0.0420009	2.06036e-05	no
CVG	Control	_1_524202151	1	524202151	0.8071	0.0930724	1	0	0.0729167	0.404576	0.000229186	no
CVG	Salinity	_1_524202151	1	524202151	0.571948	0.242643	1	0	0.0729167	-0.737445	0.00128095	no
CVG	Control	_1_524650320	1	524650320	0.374469	0.426584	1	0	0.390625	-0.879154	0.00302627	no
CVG	Salinity	_1_524650320	1	524650320	0.331562	0.479436	1	0	0.390625	-0.645745	0.00377431	no
CVG	Control	_1_524650333	1	524650333	0.76961	0.113729	1	0	0.255208	0.291539	0.000329742	no
CVG	Salinity	_1_524650333	1	524650333	0.655915	0.183152	1	0	0.255208	0.306076	0.000796353	no
CVG	Control	_1_524754364	1	524754364	0.132381	0.878175	1	0	0.208333	-1.56328	0.00865292	no
CVG	Salinity	_1_524754364	1	524754364	0.413332	0.383701	1	0	0.208333	-0.57639	0.00268099	no
CVG	Control	_1_524756952	1	524756952	0.806663	0.0933078	1	0	0.359375	0.209614	0.000230248	no
CVG	Salinity	_1_524756952	1	524756952	0.416872	0.379997	1	0	0.359375	-0.492377	0.00264069	no
CVG	Control	_1_525012133	1	525012133	0.18702	0.728111	1	0	0.0833333	1.91908	0.00666216	no
CVG	Salinity	_1_525012133	1	525012133	0.919306	0.0365398	1	0	0.0833333	-0.105164	4.11907e-05	no
CVG	Control	_1_525012187	1	525012187	0.204836	0.688593	1	0	0.0833333	1.84503	0.00615395	no
CVG	Salinity	_1_525012187	1	525012187	0.8979	0.0467719	1	0	0.0833333	-0.133197	6.60779e-05	no
CVG	Control	_1_525028060	1	525028060	0.14005	0.853717	1	0	0.1875	1.59156	0.0083226	no
CVG	Salinity	_1_525028060	1	525028060	0.555847	0.255045	1	0	0.1875	-0.510137	0.00139117	no
CVG	Control	_1_525028086	1	525028086	0.850148	0.0705055	1	0	0.479167	-0.16677	0.000137227	no
CVG	Salinity	_1_525028086	1	525028086	0.247063	0.607192	1	0	0.479167	-0.753114	0.00535808	no
CVG	Control	_1_525028114	1	525028114	0.676251	0.169892	1	0	0.473958	-0.369747	0.000670139	no
CVG	Salinity	_1_525028114	1	525028114	0.220651	0.656294	1	0	0.473958	-0.800272	0.00599653	no
CVG	Control	_1_525092028	1	525092028	0.494811	0.305561	1	0	0.0833333	0.995595	0.00178963	no
CVG	Salinity	_1_525092028	1	525092028	0.700152	0.154808	1	0	0.0833333	0.399778	0.000595024	no
CVG	Control	_1_525281857	1	525281857	0.668344	0.175	1	0	0.0989583	0.581078	0.000705353	no
CVG	Salinity	_1_525281857	1	525281857	0.827004	0.0824923	1	0	0.0989583	0.211214	0.00019167	no
CVG	Control	_1_525423679	1	525423679	0.879044	0.0559894	1	0	0.140625	-0.178909	8.90381e-05	no
CVG	Salinity	_1_525423679	1	525423679	0.477267	0.321238	1	0	0.140625	-0.596025	0.00202448	no
CVG	Control	_1_525423722	1	525423722	0.845829	0.0727175	1	0	0.140625	-0.22884	0.000145352	no
CVG	Salinity	_1_525423722	1	525423722	0.489155	0.310553	1	0	0.140625	-0.579333	0.00191753	no
CVG	Control	_1_525423739	1	525423739	0.732945	0.134929	1	0	0.135417	-0.405324	0.000447497	no
CVG	Salinity	_1_525423739	1	525423739	0.29491	0.530311	1	0	0.135417	-0.889483	0.00439012	no
CVG	Control	_1_525423752	1	525423752	0.715575	0.145345	1	0	0.135417	-0.433159	0.000510306	no
CVG	Salinity	_1_525423752	1	525423752	0.279372	0.553818	1	0	0.135417	-0.919147	0.00468161	no
CVG	Control	_1_525571647	1	525571647	0.828836	0.0815313	1	0	0.130208	-0.262494	0.000179686	no
CVG	Salinity	_1_525571647	1	525571647	0.515024	0.288173	1	0	0.130208	-0.560649	0.00169918	no
CVG	Control	_1_525571654	1	525571654	0.828836	0.0815313	1	0	0.130208	-0.262494	0.000179686	no
CVG	Salinity	_1_525571654	1	525571654	0.515024	0.288173	1	0	0.130208	-0.560649	0.00169918	no
CVG	Control	_1_525571683	1	525571683	0.908851	0.0415072	1	0	0.125	-0.141521	5.03945e-05	no
CVG	Salinity	_1_525571683	1	525571683	0.733099	0.134837	1	0	0.125	-0.298432	0.000466566	no
CVG	Control	_1_525571725	1	525571725	0.934886	0.0292416	1	0	0.135417	-0.0975348	2.56633e-05	no
CVG	Salinity	_1_525571725	1	525571725	0.421417	0.375288	1	0	0.135417	-0.681699	0.00258966	no
CVG	Control	_1_525602204	1	525602204	0.381461	0.41855	1	0	0.119792	1.10092	0.00293901	no
CVG	Salinity	_1_525602204	1	525602204	0.187915	0.726039	1	0	0.119792	1.13537	0.00692657	no
CVG	Control	_1_525680305	1	525680305	0.937911	0.0278386	1	0	0.109375	-0.100855	2.33296e-05	no
CVG	Salinity	_1_525680305	1	525680305	0.615604	0.210699	1	0	0.109375	-0.463075	0.0010111	no
CVG	Control	_1_525680350	1	525680350	0.973807	0.0115269	1	0	0.109375	-0.0424871	4.1449e-06	no
CVG	Salinity	_1_525680350	1	525680350	0.610885	0.21404	1	0	0.109375	-0.469051	0.00103833	no
CVG	Control	_1_525680358	1	525680358	0.973807	0.0115269	1	0	0.109375	-0.0424871	4.1449e-06	no
CVG	Salinity	_1_525680358	1	525680358	0.610885	0.21404	1	0	0.109375	-0.469051	0.00103833	no
CVG	Control	_1_525680359	1	525680359	0.973807	0.0115269	1	0	0.109375	-0.0424871	4.1449e-06	no
CVG	Salinity	_1_525680359	1	525680359	0.610885	0.21404	1	0	0.109375	-0.469051	0.00103833	no
CVG	Control	_1_525680376	1	525680376	0.973807	0.0115269	1	0	0.109375	-0.0424871	4.1449e-06	no
CVG	Salinity	_1_525680376	1	525680376	0.610885	0.21404	1	0	0.109375	-0.469051	0.00103833	no
CVG	Control	_1_526320872	1	526320872	0.634976	0.197242	1	0	0.09375	-0.659782	0.000865997	no
CVG	Salinity	_1_526320872	1	526320872	0.796765	0.0986698	1	0	0.09375	0.253762	0.000266149	no
CVG	Control	_1_526320950	1	526320950	0.634976	0.197242	1	0	0.09375	-0.659782	0.000865997	no
CVG	Salinity	_1_526320950	1	526320950	0.796765	0.0986698	1	0	0.09375	0.253762	0.000266149	no
CVG	Control	_1_526398224	1	526398224	0.523433	0.281139	1	0	0.161458	-0.71692	0.00156361	no
CVG	Salinity	_1_526398224	1	526398224	0.574116	0.241	1	0	0.161458	-0.455771	0.00126657	no
CVG	Control	_1_526604229	1	526604229	0.5677	0.245881	1	0	0.0572917	-0.988641	0.00125441	no
CVG	Salinity	_1_526604229	1	526604229	0.564717	0.248169	1	0	0.0572917	0.705771	0.00132971	no
CVG	Control	_1_527202045	1	527202045	0.363105	0.439968	1	0	0.0833333	1.3334	0.00317306	no
CVG	Salinity	_1_527202045	1	527202045	0.689633	0.161382	1	0	0.0833333	0.417259	0.000639812	no
CVG	Control	_1_527302996	1	527302996	0.435429	0.361083	1	0	0.078125	1.17459	0.00233497	no
CVG	Salinity	_1_527302996	1	527302996	0.76595	0.1158	1	0	0.078125	0.318432	0.00035556	no
CVG	Control	_1_527445054	1	527445054	0.663766	0.177985	1	0	0.104167	0.579437	0.000726233	no
CVG	Salinity	_1_527445054	1	527445054	0.45938	0.337828	1	0	0.104167	0.699263	0.00219378	no
CVG	Control	_1_527445056	1	527445056	0.663766	0.177985	1	0	0.104167	0.579437	0.000726233	no
CVG	Salinity	_1_527445056	1	527445056	0.45938	0.337828	1	0	0.104167	0.699263	0.00219378	no
CVG	Control	_1_527445067	1	527445067	0.663766	0.177985	1	0	0.104167	0.579437	0.000726233	no
CVG	Salinity	_1_527445067	1	527445067	0.45938	0.337828	1	0	0.104167	0.699263	0.00219378	no
CVG	Control	_1_527445069	1	527445069	0.663766	0.177985	1	0	0.104167	0.579437	0.000726233	no
CVG	Salinity	_1_527445069	1	527445069	0.45938	0.337828	1	0	0.104167	0.699263	0.00219378	no
CVG	Control	_1_527445087	1	527445087	0.663766	0.177985	1	0	0.104167	0.579437	0.000726233	no
CVG	Salinity	_1_527445087	1	527445087	0.45938	0.337828	1	0	0.104167	0.699263	0.00219378	no
CVG	Control	_1_527445117	1	527445117	0.663766	0.177985	1	0	0.104167	0.579437	0.000726233	no
CVG	Salinity	_1_527445117	1	527445117	0.45938	0.337828	1	0	0.104167	0.699263	0.00219378	no
CVG	Control	_1_527445141	1	527445141	0.663766	0.177985	1	0	0.104167	0.579437	0.000726233	no
CVG	Salinity	_1_527445141	1	527445141	0.45938	0.337828	1	0	0.104167	0.699263	0.00219378	no
CVG	Control	_1_527445246	1	527445246	0.76901	0.114068	1	0	0.0989583	0.399706	0.000331511	no
CVG	Salinity	_1_527445246	1	527445246	0.475498	0.322851	1	0	0.0989583	0.688442	0.00204077	no
CVG	Control	_1_527445413	1	527445413	0.834504	0.0785717	1	0	0.0989583	0.284398	0.000167813	no
CVG	Salinity	_1_527445413	1	527445413	0.630499	0.200316	1	0	0.0989583	0.464086	0.000928091	no
CVG	Control	_1_527456094	1	527456094	0.44664	0.350042	1	0	0.0729167	1.18231	0.00222331	no
CVG	Salinity	_1_527456094	1	527456094	0.836741	0.077409	1	0	0.0729167	0.226908	0.000170404	no
CVG	Control	_1_527651305	1	527651305	0.831759	0.0800025	1	0	0.104167	0.28347	0.00017351	no
CVG	Salinity	_1_527651305	1	527651305	0.308887	0.510201	1	0	0.104167	0.965454	0.00414414	no
CVG	Control	_1_527651306	1	527651306	0.275553	0.559796	1	0	0.223958	1.20021	0.00455643	no
CVG	Salinity	_1_527651306	1	527651306	0.573908	0.241158	1	0	0.223958	-0.483469	0.00126794	no
CVG	Control	_1_527651345	1	527651345	0.19391	0.7124	1	0	0.21875	1.42893	0.0064592	no
CVG	Salinity	_1_527651345	1	527651345	0.378006	0.422501	1	0	0.21875	0.783975	0.00311269	no
CVG	Control	_1_527651347	1	527651347	0.213922	0.669744	1	0	0.223958	1.35064	0.00591428	no
CVG	Salinity	_1_527651347	1	527651347	0.528124	0.277264	1	0	0.223958	0.559742	0.00159567	no
CVG	Control	_1_527651348	1	527651348	0.292143	0.534404	1	0	0.229167	1.14788	0.0042539	no
CVG	Salinity	_1_527651348	1	527651348	0.722859	0.140946	1	0	0.229167	0.313351	0.00050461	no
CVG	Control	_1_527651350	1	527651350	0.292143	0.534404	1	0	0.229167	1.14788	0.0042539	no
CVG	Salinity	_1_527651350	1	527651350	0.722859	0.140946	1	0	0.229167	0.313351	0.00050461	no
CVG	Control	_1_527651453	1	527651453	0.190025	0.721188	1	0	0.078125	1.9717	0.00657259	no
CVG	Salinity	_1_527651453	1	527651453	0.425928	0.370664	1	0	0.078125	0.851819	0.00253983	no
CVG	Control	_1_528149202	1	528149202	0.532843	0.2734	1	0	0.276042	0.580111	0.00149394	no
CVG	Salinity	_1_528149202	1	528149202	0.549949	0.259678	1	0	0.276042	0.463422	0.00143309	no
CVG	Control	_1_528149209	1	528149209	0.570343	0.243864	1	0	0.307292	-0.510293	0.00123738	no
CVG	Salinity	_1_528149209	1	528149209	4.86777e-05	4.31267	0.502402	0.298948	0.307292	-2.6228	0.0748628	yes
CVG	Control	_1_528275829	1	528275829	0.361541	0.441842	1	0	0.0572917	-1.57583	0.00319376	no
CVG	Salinity	_1_528275829	1	528275829	0.54637	0.262513	1	0	0.0572917	-0.748378	0.00145893	no
CVG	Control	_1_528281517	1	528281517	0.828296	0.0818145	1	0	0.208333	0.219707	0.00018084	no
CVG	Salinity	_1_528281517	1	528281517	0.800329	0.0967312	1	0	0.208333	0.176239	0.000256696	no
CVG	Control	_1_528281562	1	528281562	0.904252	0.0437105	1	0	0.296875	-0.110012	5.56334e-05	no
CVG	Salinity	_1_528281562	1	528281562	0.972844	0.0119566	1	0	0.296875	-0.0216035	4.6508e-06	no
CVG	Control	_1_528364308	1	528364308	0.637736	0.195359	1	0	0.0833333	-0.739806	0.00085195	no
CVG	Salinity	_1_528364308	1	528364308	0.449262	0.347501	1	0	0.0833333	-0.859423	0.00229426	no
CVG	Control	_1_528368028	1	528368028	0.475782	0.322592	1	0	0.21875	-0.79096	0.00195248	no
CVG	Salinity	_1_528368028	1	528368028	0.648877	0.187837	1	0	0.21875	-0.416204	0.000831612	no
CVG	Control	_1_528914037	1	528914037	0.495774	0.304716	1	0	0.171875	-0.807295	0.00178166	no
CVG	Salinity	_1_528914037	1	528914037	0.673437	0.171703	1	0	0.171875	-0.328684	0.000712495	no
CVG	Control	_1_528988830	1	528988830	0.035879	1.44516	1	0	0.125	-2.58023	0.0167278	no
CVG	Salinity	_1_528988830	1	528988830	0.0790107	1.10231	1	0	0.125	-1.5422	0.0122798	no
CVG	Control	_1_529869913	1	529869913	0.131194	0.882087	1	0	0.239583	-1.4438	0.00870594	no
CVG	Salinity	_1_529869913	1	529869913	0.882661	0.0542059	1	0	0.239583	0.0986035	8.74283e-05	no
CVG	Control	_1_529869914	1	529869914	0.982261	0.00777307	1	0	0.0572917	-0.0380418	1.90076e-06	no
CVG	Salinity	_1_529869914	1	529869914	0.637246	0.195693	1	0	0.0572917	0.573809	0.000891922	no
CVG	Control	_1_529869918	1	529869918	0.982261	0.00777307	1	0	0.0572917	-0.0380418	1.90076e-06	no
CVG	Salinity	_1_529869918	1	529869918	0.637246	0.195693	1	0	0.0572917	0.573809	0.000891922	no
CVG	Control	_1_529869921	1	529869921	0.131194	0.882087	1	0	0.239583	-1.4438	0.00870594	no
CVG	Salinity	_1_529869921	1	529869921	0.882661	0.0542059	1	0	0.239583	0.0986035	8.74283e-05	no
CVG	Control	_1_529869927	1	529869927	0.131194	0.882087	1	0	0.239583	-1.4438	0.00870594	no
CVG	Salinity	_1_529869927	1	529869927	0.882661	0.0542059	1	0	0.239583	0.0986035	8.74283e-05	no
CVG	Control	_1_529869941	1	529869941	0.982216	0.00779282	1	0	0.0572917	-0.0381444	1.91034e-06	no
CVG	Salinity	_1_529869941	1	529869941	0.628435	0.201739	1	0	0.0572917	0.588538	0.000939328	no
CVG	Control	_1_529869945	1	529869945	0.969316	0.0135345	1	0	0.0572917	-0.0658057	5.68887e-06	no
CVG	Salinity	_1_529869945	1	529869945	0.641351	0.192904	1	0	0.0572917	0.566587	0.000870345	no
CVG	Control	_1_529877317	1	529877317	0.114241	0.942177	1	0	0.0885417	-2.22326	0.00952661	no
CVG	Salinity	_1_529877317	1	529877317	0.926426	0.0331894	1	0	0.0885417	0.0940823	3.42233e-05	no
CVG	Control	_1_529975459	1	529975459	0.0274907	1.56081	1	0	0.078125	-3.2747	0.0184409	no
CVG	Salinity	_1_529975459	1	529975459	0.906896	0.0424427	1	0	0.078125	0.124485	5.48969e-05	no
CVG	Control	_1_529975507	1	529975507	0.812378	0.090242	1	0	0.114583	0.294979	0.000216585	no
CVG	Salinity	_1_529975507	1	529975507	0.667709	0.175412	1	0	0.114583	0.39046	0.000739298	no
CVG	Control	_1_530035795	1	530035795	0.467244	0.330457	1	0	0.114583	-0.913697	0.00202905	no
CVG	Salinity	_1_530035795	1	530035795	0.908402	0.0417219	1	0	0.114583	0.104278	5.31271e-05	no
CVG	Control	_1_530035862	1	530035862	0.0413751	1.38326	1	0	0.109375	-2.60994	0.0158178	no
CVG	Salinity	_1_530035862	1	530035862	0.957008	0.0190846	1	0	0.109375	0.0502648	1.16639e-05	no
CVG	Control	_1_530162274	1	530162274	0.199494	0.700071	1	0	0.078125	-1.91334	0.00630077	no
CVG	Salinity	_1_530162274	1	530162274	0.48904	0.310655	1	0	0.078125	0.744731	0.00191855	no
CVG	Control	_1_530162576	1	530162576	0.135376	0.86846	1	0	0.0833333	-2.16654	0.00852146	no
CVG	Salinity	_1_530162576	1	530162576	0.974114	0.0113901	1	0	0.0833333	0.0334355	4.22591e-06	no
CVG	Control	_1_530162658	1	530162658	0.718817	0.143382	1	0	0.0677083	-0.579741	0.000498231	no
CVG	Salinity	_1_530162658	1	530162658	0.828529	0.0816921	1	0	0.0677083	0.242661	0.000188252	no
CVG	Control	_1_530162675	1	530162675	0.730847	0.136174	1	0	0.0677083	-0.554243	0.000454838	no
CVG	Salinity	_1_530162675	1	530162675	0.813253	0.0897741	1	0	0.0677083	0.264571	0.000223941	no
CVG	Control	_1_530175841	1	530175841	0.0531447	1.27454	1	0	0.140625	-2.26317	0.0142325	no
CVG	Salinity	_1_530175841	1	530175841	0.778718	0.10862	1	0	0.140625	-0.229418	0.000316822	no
CVG	Control	_1_530480400	1	530480400	0.0593125	1.22685	1	0	0.135417	-2.24336	0.0135433	no
CVG	Salinity	_1_530480400	1	530480400	0.467306	0.330399	1	0	0.135417	-0.604886	0.00211749	no
CVG	Control	_1_530528842	1	530528842	0.717347	0.144271	1	0	0.0625	-0.597007	0.000503684	no
CVG	Salinity	_1_530528842	1	530528842	0.369207	0.43273	1	0	0.0625	-1.04957	0.0032292	no
CVG	Control	_1_530528853	1	530528853	0.717347	0.144271	1	0	0.0625	-0.597007	0.000503684	no
CVG	Salinity	_1_530528853	1	530528853	0.369207	0.43273	1	0	0.0625	-1.04957	0.0032292	no
CVG	Control	_1_530528856	1	530528856	0.717347	0.144271	1	0	0.0625	-0.597007	0.000503684	no
CVG	Salinity	_1_530528856	1	530528856	0.369207	0.43273	1	0	0.0625	-1.04957	0.0032292	no
CVG	Control	_1_530528862	1	530528862	0.22023	0.657124	1	0	0.161458	-1.35943	0.00575485	no
CVG	Salinity	_1_530528862	1	530528862	0.705317	0.151616	1	0	0.161458	-0.290249	0.000573713	no
CVG	Control	_1_530528865	1	530528865	0.241713	0.6167	1	0	0.0989583	-1.58441	0.00525014	no
CVG	Salinity	_1_530528865	1	530528865	0.789487	0.102655	1	0	0.0989583	0.258475	0.000286015	no
CVG	Control	_1_530528875	1	530528875	0.22023	0.657124	1	0	0.161458	-1.35943	0.00575485	no
CVG	Salinity	_1_530528875	1	530528875	0.705317	0.151616	1	0	0.161458	-0.290249	0.000573713	no
CVG	Control	_1_530528888	1	530528888	0.22023	0.657124	1	0	0.161458	-1.35943	0.00575485	no
CVG	Salinity	_1_530528888	1	530528888	0.705317	0.151616	1	0	0.161458	-0.290249	0.000573713	no
CVG	Control	_1_530528904	1	530528904	0.236078	0.626945	1	0	0.0989583	-1.60417	0.00537716	no
CVG	Salinity	_1_530528904	1	530528904	0.820823	0.0857502	1	0	0.0989583	0.219295	0.000205849	no
CVG	Control	_1_530528909	1	530528909	0.717347	0.144271	1	0	0.0625	-0.597007	0.000503684	no
CVG	Salinity	_1_530528909	1	530528909	0.369207	0.43273	1	0	0.0625	-1.04957	0.0032292	no
CVG	Control	_1_530530485	1	530530485	0.112602	0.948455	1	0	0.104167	-2.10055	0.00961298	no
CVG	Salinity	_1_530530485	1	530530485	0.956115	0.0194897	1	0	0.104167	-0.0513305	1.21536e-05	no
CVG	Control	_1_530530493	1	530530493	0.188296	0.72516	1	0	0.15625	-1.47071	0.00662394	no
CVG	Salinity	_1_530530493	1	530530493	0.581493	0.235455	1	0	0.15625	-0.428105	0.00121842	no
CVG	Control	_1_530744259	1	530744259	0.241203	0.617618	1	0	0.1875	-1.24055	0.00526149	no
CVG	Salinity	_1_530744259	1	530744259	0.933916	0.0296924	1	0	0.1875	-0.0631924	2.75951e-05	no
CVG	Control	_1_530751589	1	530751589	0.498406	0.302416	1	0	0.135417	-0.808767	0.00176002	no
CVG	Salinity	_1_530751589	1	530751589	0.70151	0.153966	1	0	0.135417	0.345245	0.000589376	no
CVG	Control	_1_530751634	1	530751634	0.466383	0.331257	1	0	0.130208	-0.881552	0.00203689	no
CVG	Salinity	_1_530751634	1	530751634	0.751993	0.123786	1	0	0.130208	0.290298	0.0004007	no
CVG	Control	_1_530751641	1	530751641	0.466383	0.331257	1	0	0.130208	-0.881552	0.00203689	no
CVG	Salinity	_1_530751641	1	530751641	0.751993	0.123786	1	0	0.130208	0.290298	0.0004007	no
CVG	Control	_1_530751643	1	530751643	0.466383	0.331257	1	0	0.130208	-0.881552	0.00203689	no
CVG	Salinity	_1_530751643	1	530751643	0.751993	0.123786	1	0	0.130208	0.290298	0.0004007	no
CVG	Control	_1_530751682	1	530751682	0.466383	0.331257	1	0	0.130208	-0.881552	0.00203689	no
CVG	Salinity	_1_530751682	1	530751682	0.751993	0.123786	1	0	0.130208	0.290298	0.0004007	no
CVG	Control	_1_530846924	1	530846924	0.141518	0.849188	1	0	0.151042	-1.68252	0.00826168	no
CVG	Salinity	_1_530846924	1	530846924	0.808981	0.0920616	1	0	0.151042	0.199331	0.000234508	no
CVG	Control	_1_530846959	1	530846959	0.141518	0.849188	1	0	0.151042	-1.68252	0.00826168	no
CVG	Salinity	_1_530846959	1	530846959	0.808981	0.0920616	1	0	0.151042	0.199331	0.000234508	no
CVG	Control	_1_530846972	1	530846972	0.0302334	1.51951	1	0	0.109375	-2.79307	0.0178274	no
CVG	Salinity	_1_530846972	1	530846972	0.923585	0.0345231	1	0	0.109375	0.0918923	3.69252e-05	no
CVG	Control	_1_530848213	1	530848213	0.175222	0.75641	1	0	0.177083	-1.46267	0.00703056	no
CVG	Salinity	_1_530848213	1	530848213	0.930457	0.0313038	1	0	0.177083	-0.0686579	3.05667e-05	no
CVG	Control	_1_530848776	1	530848776	0.111796	0.951572	1	0	0.140625	-1.85103	0.00965592	no
CVG	Salinity	_1_530848776	1	530848776	0.990708	0.00405439	1	0	0.140625	-0.0103393	5.44374e-07	no
CVG	Control	_1_531234354	1	531234354	0.119	0.924454	1	0	0.171875	-1.70037	0.00928338	no
CVG	Salinity	_1_531234354	1	531234354	0.846157	0.0725491	1	0	0.171875	-0.155779	0.000151075	no
CVG	Control	_1_531380384	1	531380384	0.989939	0.00439169	1	0	0.114583	-0.0161258	6.11407e-07	no
CVG	Salinity	_1_531380384	1	531380384	0.280047	0.55277	1	0	0.114583	1.00467	0.00466853	no
CVG	Control	_1_531380445	1	531380445	0.995878	0.00179384	1	0	0.119792	-0.00648919	1.02615e-07	no
CVG	Salinity	_1_531380445	1	531380445	0.31162	0.506374	1	0	0.119792	0.929142	0.00409771	no
CVG	Control	_1_531380450	1	531380450	0.936782	0.0283616	1	0	0.119792	0.099602	2.41874e-05	no
CVG	Salinity	_1_531380450	1	531380450	0.280856	0.551516	1	0	0.119792	0.991986	0.00465289	no
CVG	Control	_1_531380469	1	531380469	0.726572	0.138722	1	0	0.119792	0.439849	0.000470004	no
CVG	Salinity	_1_531380469	1	531380469	0.196117	0.707485	1	0	0.119792	1.18602	0.00667671	no
CVG	Control	_1_531622736	1	531622736	0.822974	0.0846138	1	0	0.09375	-0.315363	0.000192414	no
CVG	Salinity	_1_531622736	1	531622736	0.867376	0.0617928	1	0	0.09375	0.164504	0.000111915	no
CVG	Control	_1_531648259	1	531648259	0.898974	0.0462531	1	0	0.109375	0.16631	6.19701e-05	no
CVG	Salinity	_1_531648259	1	531648259	0.601258	0.220939	1	0	0.109375	0.505123	0.0010953	no
CVG	Control	_1_531702199	1	531702199	0.757948	0.12036	1	0	0.135417	-0.371358	0.000365062	no
CVG	Salinity	_1_531702199	1	531702199	0.790365	0.102172	1	0	0.135417	0.22849	0.000283578	no
CVG	Control	_1_531729756	1	531729756	0.664511	0.177498	1	0	0.197917	0.444761	0.00072281	no
CVG	Salinity	_1_531729756	1	531729756	0.935619	0.028901	1	0	0.197917	-0.0601278	2.61878e-05	no
CVG	Control	_1_531731977	1	531731977	0.735857	0.133206	1	0	0.0572917	-0.589323	0.000437415	no
CVG	Salinity	_1_531731977	1	531731977	0.817234	0.0876538	1	0	0.0572917	-0.297588	0.000214329	no
CVG	Control	_1_531932895	1	531932895	0.594052	0.226175	1	0	0.432292	0.487113	0.00109133	no
CVG	Salinity	_1_531932895	1	531932895	0.553938	0.256539	1	0	0.432292	0.349398	0.00140465	no
CVG	Control	_1_531932932	1	531932932	0.410506	0.38668	1	0	0.145833	0.945813	0.00259948	no
CVG	Salinity	_1_531932932	1	531932932	0.657214	0.182293	1	0	0.145833	0.370093	0.000789946	no
CVG	Control	_1_531960862	1	531960862	0.729943	0.136711	1	0	0.302083	-0.313901	0.000458019	no
CVG	Salinity	_1_531960862	1	531960862	0.77515	0.110614	1	0	0.302083	0.180639	0.000327404	no
CVG	Control	_1_531962015	1	531962015	0.933621	0.0298293	1	0	0.239583	0.0821905	2.6672e-05	no
CVG	Salinity	_1_531962015	1	531962015	0.977359	0.00994603	1	0	0.239583	0.0198454	3.2327e-06	no
CVG	Control	_1_531962023	1	531962023	0.933621	0.0298293	1	0	0.239583	0.0821905	2.6672e-05	no
CVG	Salinity	_1_531962023	1	531962023	0.977359	0.00994603	1	0	0.239583	0.0198454	3.2327e-06	no
CVG	Control	_1_531962052	1	531962052	0.98465	0.00671796	1	0	0.244792	-0.0188701	1.42315e-06	no
CVG	Salinity	_1_531962052	1	531962052	0.966551	0.0147751	1	0	0.244792	-0.029195	7.0576e-06	no
CVG	Control	_1_531989023	1	531989023	0.925472	0.0336365	1	0	0.0989583	0.127229	3.36426e-05	no
CVG	Salinity	_1_531989023	1	531989023	0.584697	0.233069	1	0	0.0989583	0.54331	0.00119789	no
CVG	Control	_1_531989076	1	531989076	0.941788	0.0260466	1	0	0.109375	-0.0951155	2.05014e-05	no
CVG	Salinity	_1_531989076	1	531989076	0.690705	0.160708	1	0	0.109375	0.383723	0.000635164	no
CVG	Control	_1_532086956	1	532086956	0.698483	0.155844	1	0	0.125	-0.487413	0.000576704	no
CVG	Salinity	_1_532086956	1	532086956	0.33357	0.476813	1	0	0.125	0.869974	0.00374316	no
CVG	Control	_1_532086978	1	532086978	0.798892	0.0975121	1	0	0.296875	0.261231	0.00024954	no
CVG	Salinity	_1_532086978	1	532086978	0.734199	0.134186	1	0	0.296875	0.23308	0.00046258	no
CVG	Control	_1_532100745	1	532100745	0.914804	0.0386721	1	0	0.395833	-0.100716	4.40032e-05	no
CVG	Salinity	_1_532100745	1	532100745	0.485427	0.313876	1	0	0.395833	0.425438	0.00195061	no
CVG	Control	_1_532148087	1	532148087	0.664293	0.17764	1	0	0.479167	0.400314	0.000723812	no
CVG	Salinity	_1_532148087	1	532148087	0.693732	0.158809	1	0	0.479167	0.231644	0.000622139	no
CVG	Control	_1_532148112	1	532148112	0.335246	0.474637	1	0	0.213542	0.994645	0.00356109	no
CVG	Salinity	_1_532148112	1	532148112	0.364937	0.437783	1	0	0.213542	0.640985	0.00328715	no
CVG	Control	_1_532588237	1	532588237	0.561553	0.250609	1	0	0.135417	0.700783	0.00129462	no
CVG	Salinity	_1_532588237	1	532588237	0.450855	0.345963	1	0	0.135417	0.663061	0.0022782	no
CVG	Control	_1_532621495	1	532621495	0.506066	0.295793	1	0	0.338542	-0.589327	0.00169813	no
CVG	Salinity	_1_532621495	1	532621495	0.364615	0.438165	1	0	0.338542	0.55481	0.00329156	no
CVG	Control	_1_532711172	1	532711172	0.841712	0.0748366	1	0	0.375	-0.184888	0.000153324	no
CVG	Salinity	_1_532711172	1	532711172	0.107762	0.967534	1	0	0.375	1.0549	0.0103099	no
CVG	Control	_1_532711255	1	532711255	0.53434	0.272183	1	0	0.432292	0.51618	0.00148307	no
CVG	Salinity	_1_532711255	1	532711255	0.115923	0.935832	1	0	0.432292	1.11504	0.00985387	no
CVG	Control	_1_533097701	1	533097701	0.29107	0.536002	1	0	0.385417	-1.01658	0.0042728	no
CVG	Salinity	_1_533097701	1	533097701	0.921751	0.0353863	1	0	0.385417	0.062983	3.87246e-05	no
CVG	Control	_1_533099544	1	533099544	0.823789	0.0841838	1	0	0.458333	-0.217981	0.000190616	no
CVG	Salinity	_1_533099544	1	533099544	0.396087	0.402209	1	0	0.458333	0.524744	0.00288483	no
CVG	Control	_1_533885680	1	533885680	0.155746	0.807582	1	0	0.161458	-1.57415	0.00770541	no
CVG	Salinity	_1_533885680	1	533885680	0.805277	0.0940547	1	0	0.161458	0.199491	0.000243877	no
CVG	Control	_1_533885745	1	533885745	0.05554	1.25539	1	0	0.119792	-2.37391	0.0139553	no
CVG	Salinity	_1_533885745	1	533885745	0.50926	0.293061	1	0	0.119792	-0.593281	0.00174619	no
CVG	Control	_1_533932716	1	533932716	0.983469	0.00723948	1	0	0.0625	0.0350907	1.65074e-06	no
CVG	Salinity	_1_533932716	1	533932716	0.595221	0.225322	1	0	0.0625	-0.622236	0.00113201	no
CVG	Control	_1_534190500	1	534190500	0.442941	0.353654	1	0	0.239583	-0.747514	0.00225967	no
CVG	Salinity	_1_534190500	1	534190500	0.855985	0.0675338	1	0	0.239583	0.122495	0.000132184	no
CVG	Control	_1_534190505	1	534190505	0.544868	0.263709	1	0	0.197917	-0.628532	0.0014081	no
CVG	Salinity	_1_534190505	1	534190505	0.742288	0.129428	1	0	0.197917	0.242478	0.000433839	no
CVG	Control	_1_534620436	1	534620436	0.648541	0.188063	1	0	0.177083	0.501337	0.000798301	no
CVG	Salinity	_1_534620436	1	534620436	0.383232	0.416538	1	0	0.177083	-0.712396	0.00304527	no
CVG	Control	_1_534620548	1	534620548	0.317198	0.498669	1	0	0.166667	1.1329	0.00383623	no
CVG	Salinity	_1_534620548	1	534620548	0.472774	0.325346	1	0	0.166667	-0.606754	0.00206604	no
CVG	Control	_1_534663511	1	534663511	0.713159	0.146814	1	0	0.130208	-0.437192	0.000519411	no
CVG	Salinity	_1_534663511	1	534663511	0.892962	0.049167	1	0	0.130208	-0.112961	7.26637e-05	no
CVG	Control	_1_534786721	1	534786721	0.855906	0.0675738	1	0	0.171875	-0.191942	0.000126769	no
CVG	Salinity	_1_534786721	1	534786721	0.882105	0.0544798	1	0	0.171875	0.113488	8.82656e-05	no
CVG	Control	_1_535108324	1	535108324	0.730001	0.136676	1	0	0.34375	0.302593	0.000457814	no
CVG	Salinity	_1_535108324	1	535108324	0.634594	0.197504	1	0	0.34375	-0.291897	0.000906035	no
CVG	Control	_1_535217146	1	535217146	0.922892	0.0348493	1	0	0.385417	-0.082505	3.60204e-05	no
CVG	Salinity	_1_535217146	1	535217146	0.588026	0.230603	1	0	0.385417	0.323302	0.00117679	no
CVG	Control	_1_535702416	1	535702416	0.86107	0.0649614	1	0	0.348958	-0.152068	0.000117755	no
CVG	Salinity	_1_535702416	1	535702416	0.495371	0.305069	1	0	0.348958	0.412543	0.00186331	no
CVG	Control	_1_535702472	1	535702472	0.99937	0.000273841	1	0	0.354167	0.000683288	2.39968e-09	no
CVG	Salinity	_1_535702472	1	535702472	0.431849	0.364668	1	0	0.354167	0.473584	0.00247561	no
CVG	Control	_1_535702490	1	535702490	0.964299	0.0157881	1	0	0.348958	0.0388927	7.70262e-06	no
CVG	Salinity	_1_535702490	1	535702490	0.360048	0.44364	1	0	0.348958	0.554134	0.00335466	no
CVG	Control	_1_536401015	1	536401015	0.276328	0.558576	1	0	0.0729167	1.69442	0.00454179	no
CVG	Salinity	_1_536401015	1	536401015	0.404083	0.393529	1	0	0.0729167	0.927952	0.00278874	no
CVG	Control	_1_536401021	1	536401021	0.133179	0.875565	1	0	0.0677083	2.40985	0.00861757	no
CVG	Salinity	_1_536401021	1	536401021	0.264943	0.576848	1	0	0.0677083	1.27666	0.00497111	no
CVG	Control	_1_536661464	1	536661464	0.984412	0.00682331	1	0	0.421875	0.0177417	1.46779e-06	no
CVG	Salinity	_1_536661464	1	536661464	0.51297	0.289908	1	0	0.421875	0.3921	0.00171582	no
CVG	Control	_1_536782748	1	536782748	0.961097	0.0172327	1	0	0.15625	-0.0553194	9.14751e-06	no
CVG	Salinity	_1_536782748	1	536782748	0.305806	0.514554	1	0	0.15625	0.80339	0.00419712	no
CVG	Control	_1_536782751	1	536782751	0.961097	0.0172327	1	0	0.15625	-0.0553194	9.14751e-06	no
CVG	Salinity	_1_536782751	1	536782751	0.305806	0.514554	1	0	0.15625	0.80339	0.00419712	no
CVG	Control	_1_536902857	1	536902857	0.776325	0.109957	1	0	0.46875	0.249404	0.000310287	no
CVG	Salinity	_1_536902857	1	536902857	0.428436	0.368114	1	0	0.46875	0.470525	0.00251247	no
CVG	Control	_1_536935757	1	536935757	0.927971	0.0324654	1	0	0.260417	-0.100356	3.14183e-05	no
CVG	Salinity	_1_536935757	1	536935757	0.689695	0.161343	1	0	0.260417	-0.297611	0.000639546	no
CVG	Control	_1_536936102	1	536936102	0.985422	0.00637795	1	0	0.244792	-0.0176942	1.28373e-06	no
CVG	Salinity	_1_536936102	1	536936102	0.957193	0.0190005	1	0	0.244792	-0.036377	1.15635e-05	no
CVG	Control	_1_536998444	1	536998444	0.870182	0.06039	1	0	0.0572917	-0.280186	0.000102683	no
CVG	Salinity	_1_536998444	1	536998444	0.48132	0.317566	1	0	0.0572917	-0.854895	0.00198753	no
CVG	Control	_1_536998448	1	536998448	0.778227	0.108894	1	0	0.286458	-0.259929	0.000304893	no
CVG	Salinity	_1_536998448	1	536998448	0.86258	0.0642005	1	0	0.286458	-0.111122	0.000120237	no
CVG	Control	_1_537120041	1	537120041	0.582873	0.234426	1	0	0.317708	-0.555736	0.00115871	no
CVG	Salinity	_1_537120041	1	537120041	0.611193	0.213822	1	0	0.317708	-0.363037	0.00103654	no
CVG	Control	_1_537356744	1	537356744	0.773662	0.111449	1	0	0.0885417	0.428282	0.000317926	no
CVG	Salinity	_1_537356744	1	537356744	0.53147	0.274522	1	0	0.0885417	0.636557	0.00156996	no
CVG	Control	_1_537359931	1	537359931	0.993346	0.00289951	1	0	0.239583	0.00881511	2.67419e-07	no
CVG	Salinity	_1_537359931	1	537359931	0.986415	0.0059403	1	0	0.239583	0.0126949	1.1636e-06	no
CVG	Control	_1_537359967	1	537359967	0.953125	0.0208502	1	0	0.0885417	0.0967167	1.32856e-05	no
CVG	Salinity	_1_537359967	1	537359967	0.717492	0.144183	1	0	0.0885417	-0.420205	0.000525221	no
CVG	Control	_1_537359968	1	537359968	0.965672	0.0151705	1	0	0.09375	0.0688713	7.12152e-06	no
CVG	Salinity	_1_537359968	1	537359968	0.937078	0.0282245	1	0	0.09375	0.0881614	2.50122e-05	no
CVG	Control	_1_538077649	1	538077649	0.474026	0.324198	1	0	0.3125	-0.666546	0.00196804	no
CVG	Salinity	_1_538077649	1	538077649	0.76158	0.118285	1	0	0.3125	-0.219462	0.000369377	no
CVG	Control	_1_538077650	1	538077650	0.47381	0.324396	1	0	0.3125	-0.665141	0.00196997	no
CVG	Salinity	_1_538077650	1	538077650	0.835029	0.0782986	1	0	0.3125	-0.150882	0.000174049	no
CVG	Control	_1_538077706	1	538077706	0.899584	0.0459581	1	0	0.197917	-0.130263	6.1219e-05	no
CVG	Salinity	_1_538077706	1	538077706	0.949439	0.022533	1	0	0.197917	-0.0489729	1.61382e-05	no
CVG	Control	_1_538151310	1	538151310	0.93407	0.0296205	1	0	0.145833	0.0971297	2.63116e-05	no
CVG	Salinity	_1_538151310	1	538151310	0.871628	0.0596687	1	0	0.145833	0.136233	0.000104792	no
[truncated: 1,046,492+ more rows]
