# Supplementary material for: Genome-Wide Association Study of Salt Tolerance-Related Traits during Germination and Seedling Development in an Intermedium-Spike Barley Collection
Source: Int J Mol Sci. 2022 Sep 21;23(19):11060. doi: 10.3390/ijms231911060 (PMC9569600; doi:10.3390/ijms231911060)
Supplement: Supplementary file 1 [file ijms-23-11060-s001.zip › Table S4 Genes associated with the putative QTL related to control and salinity treatment in barley.xlsx]

## Sheet: Tabelle1
Table S3	Genes associated with the putative QTL related to control and salinity treatment in barley
Marker ID	Gene name	gene position		gene annotation
#marker: m1_15066059	HORVU1Hr1G007400	chr1H:14996338-14998059	HC_G	Cytochrome P450 superfamily protein
	HORVU1Hr1G007420	chr1H:15064891-15066956	HC_G	Cytochrome P450 superfamily protein
#marker: m1_466766698	HORVU1Hr1G065250	chr1H:466760732-466767367	HC_G	Potassium channel AKT2
	HORVU1Hr1G065270	chr1H:466826081-466829135	HC_G	Adenine nucleotide alpha hydrolases-like superfamily protein
	HORVU1Hr1G065290	chr1H:466844067-466853786	HC_G	beta-galactosidase 16
#marker: m1_487884122	HORVU1Hr1G069950	chr1H:487792027-487792302	HC_u	undescribed protein
	HORVU1Hr1G069960	chr1H:487810627-487810959	HC_u	undescribed protein
	HORVU1Hr1G069990	chr1H:487882055-487884794	HC_G	U-box domain-containing protein 16
	HORVU1Hr1G070010	chr1H:487903811-487904005	HC_U	unknown function
#marker: m1_528149209	HORVU1Hr1G081730	chr1H:528050891-528051498	HC_G	early nodulin-like protein 15
	HORVU1Hr1G081770	chr1H:528106071-528107277	HC_G	early nodulin-like protein 10
	HORVU1Hr1G081790	chr1H:528122024-528124172	HC_G	50S ribosomal protein L20
	HORVU1Hr1G081810	chr1H:528147129-528152304	HC_G	26S proteasome non-ATPase regulatory subunit 1 homolog A
	HORVU1Hr1G081840	chr1H:528172162-528173094	HC_U	unknown protein; Has 39 Blast hits to 39 proteins in 17 species: Archae - 0; Bacteria - 0; Metazoa - 6; Fungi - 3; Plants - 28; Viruses - 0; Other Eukaryotes - 2 (source: NCBI BLink).
#marker: m1_546373322	HORVU1Hr1G090460	chr1H:546276302-546276823	HC_G	undescribed protein
	HORVU1Hr1G090490	chr1H:546288132-546292512	HC_G	ketol-acid reductoisomerase
	HORVU1Hr1G090510	chr1H:546331224-546335370	HC_G	ARM repeat superfamily protein
	HORVU1Hr1G090530	chr1H:546334602-546338031	HC_G	Protein CHUP1, chloroplastic
	HORVU1Hr1G090570	chr1H:546411012-546412822	HC_G	Phospholipase A1-II 6
	HORVU1Hr1G090580	chr1H:546421876-546423244	HC_G	Phospholipase A1-II 6
#marker: m1_546649042	HORVU1Hr1G090620	chr1H:546568665-546569082	HC_G	ATP-dependent DNA helicase PIF1
	HORVU1Hr1G090640	chr1H:546610709-546615195	HC_TE?	Helicase-like protein
	HORVU1Hr1G090650	chr1H:546626846-546627180	HC_G	ATP-dependent DNA helicase PIF1
	HORVU1Hr1G090670	chr1H:546670624-546674953	HC_G	Phospholipase A1-II 7
	HORVU1Hr1G090680	chr1H:546729582-546729945	HC_G	Helicase-like protein
#marker: m2_36337435	HORVU2Hr1G016030	chr2H:36291375-36296055	HC_G	NACHT, LRR and PYD domains-containing protein 14
	HORVU2Hr1G016040	chr2H:36320570-36326986	HC_G	Aldehyde dehydrogenase family 9 member A1
	HORVU2Hr1G016070	chr2H:36327978-36332499	HC_G	Disease resistance RPP13-like protein 4
#marker: m2_419658044	HORVU2Hr1G062320	chr2H:419657547-419660257	HC_G	tRNA dimethylallyltransferase 2
	HORVU2Hr1G062330	chr2H:419661712-419662929	HC_u	undescribed protein
	HORVU2Hr1G062340	chr2H:419679107-419681095	HC_G	Amidohydrolase family
#marker: m2_420745590	HORVU2Hr1G062550	chr2H:420743076-420745218	HC_TE?	unknown function
	HORVU2Hr1G062590	chr2H:420775152-420778052	HC_G	laccase 10
#marker: m2_612009436	HORVU2Hr1G084560	chr2H:611959466-611960734	HC_G	novel plant snare 11
	HORVU2Hr1G084590	chr2H:612010809-612013155	HC_U	Coffea canephora DH200=94 genomic scaffold, scaffold_15
	HORVU2Hr1G084600	chr2H:612013252-612019575	HC_G	Pentatricopeptide repeat-containing protein
	HORVU2Hr1G084620	chr2H:612064244-612064732	HC_G	Ribulose bisphosphate carboxylase large chain
#marker: m2_698868743	HORVU2Hr1G102940	chr2H:698774176-698775582	HC_TE?	FAR1-related sequence 5
	HORVU2Hr1G102950	chr2H:698779804-698788619	HC_G	Polyphenol oxidase, chloroplastic
	HORVU2Hr1G102960	chr2H:698784613-698785579	HC_U	unknown function
	HORVU2Hr1G102970	chr2H:698868231-698868725	HC_TE?	F-box/RNI-like superfamily protein
	HORVU2Hr1G102980	chr2H:698868826-698870090	HC_G	Chromosome 3B, genomic scaffold, cultivar Chinese Spring
	HORVU2Hr1G102990	chr2H:698871780-698872135	HC_G	Ubiquinol oxidase
	HORVU2Hr1G103000	chr2H:698877139-698881499	HC_G	Polyphenol oxidase, chloroplastic
#marker: m2_699045154	HORVU2Hr1G103010	chr2H:698900914-698903541	HC_G	AUTOPHAGY 8E
	HORVU2Hr1G103020	chr2H:698910153-698916534	HC_G	Pectin lyase-like superfamily protein
	HORVU2Hr1G103040	chr2H:699028407-699034603	HC_G	Polyphenol oxidase, chloroplastic
	HORVU2Hr1G103070	chr2H:699052486-699053443	HC_G	Fatty acid desaturase 2
#marker: m2_708864195	HORVU2Hr1G106170	chr2H:708764557-708765282	HC_G	myb domain protein 49
	HORVU2Hr1G106180	chr2H:708809899-708811223	HC_G	myb domain protein 93
	HORVU2Hr1G106190	chr2H:708826195-708827276	HC_G	myb domain protein 9
	HORVU2Hr1G106200	chr2H:708837215-708838154	HC_G	S-norcoclaurine synthase
	HORVU2Hr1G106210	chr2H:708838406-708839183	HC_G	S-norcoclaurine synthase 2
	HORVU2Hr1G106240	chr2H:708848310-708849148	HC_G	S-norcoclaurine synthase 2
	HORVU2Hr1G106250	chr2H:708860469-708861931	HC_G	E3 ubiquitin-protein ligase RNF14
#marker: m2_710957942	HORVU2Hr1G106890	chr2H:710862753-710865328	HC_u	undescribed protein
	HORVU2Hr1G106900	chr2H:710863033-710863542	HC_u	undescribed protein
	HORVU2Hr1G106930	chr2H:710889045-710889691	HC_u	undescribed protein
	HORVU2Hr1G106940	chr2H:710893058-710900328	HC_G	Disease resistance protein
	HORVU2Hr1G106920	chr2H:710908225-710914960	HC_G	Disease resistance protein (CC-NBS-LRR class) family
	HORVU2Hr1G106960	chr2H:710947379-710952935	HC_G	AP-5 complex subunit zeta-1
	HORVU2Hr1G106970	chr2H:710953055-710959846	HC_G	Homeobox-leucine zipper protein family
	HORVU2Hr1G106990	chr2H:711002598-711003563	HC_G	Cytochrome c biogenesis ATP-binding export protein CcmA
	HORVU2Hr1G107000	chr2H:711016260-711017565	HC_G	unknown function
	HORVU2Hr1G107010	chr2H:711018275-711018574	HC_G	Disease resistance protein (CC-NBS-LRR class) family
#marker: m3_166063769	HORVU3Hr1G032410	chr3H:166020793-166021707	HC_U	Chromosome 3B, genomic scaffold, cultivar Chinese Spring
	HORVU3Hr1G032420	chr3H:166052995-166061383	HC_G	DDB1- and CUL4-associated factor 13
	HORVU3Hr1G032440	chr3H:166062751-166068871	HC_G	Two-component response regulator-like APRR2
#marker: m3_361778117	HORVU3Hr1G050400	chr3H:361773216-361778475	HC_G	Peptidyl-prolyl cis-trans isomerase-like 1
#marker: m3_599466174	HORVU3Hr1G082580	chr3H:599464312-599466793	HC_G	Protein NRT1/ PTR FAMILY 5.10
	HORVU3Hr1G082590	chr3H:599551266-599557771	HC_G	Abhydrolase domain-containing protein 1
#marker: m3_603625697	HORVU3Hr1G083460	chr3H:603625804-603627459	HC_TE?	DOF zinc finger protein 1
#marker: m3_631704954	HORVU3Hr1G090370	chr3H:631681028-631681578	HC_U	Chromosome 3B, genomic scaffold, cultivar Chinese Spring
	HORVU3Hr1G090410	chr3H:631698012-631698880	HC_U	Chromosome 3B, genomic scaffold, cultivar Chinese Spring
	HORVU3Hr1G090430	chr3H:631701900-631702970	HC_u	undescribed protein
#marker: m3_648172294	HORVU3Hr1G094860	chr3H:648161176-648169603	HC_G	Calmodulin-binding transcription activator 4
	HORVU3Hr1G094870	chr3H:648170663-648176301	HC_G	histidine kinase 3
#marker: m3_662456881	HORVU3Hr1G099730	chr3H:662367131-662373024	HC_G	Vesicle-associated membrane protein-associated protein A
	HORVU3Hr1G099760	chr3H:662447959-662450135	HC_G	L-gulonolactone oxidase 2
	HORVU3Hr1G099770	chr3H:662455277-662457250	HC_G	hydroxyethylthiazole kinase family protein
	HORVU3Hr1G099740	chr3H:662459357-662470743	HC_G	Disease resistance protein
	HORVU3Hr1G099790	chr3H:662473988-662475211	HC_G	hydroxyethylthiazole kinase family protein
	HORVU3Hr1G099810	chr3H:662517760-662519652	HC_G	3-ketoacyl-CoA synthase 12
#marker: m3_679495613	HORVU3Hr1G109810	chr3H:679402687-679403917	HC_G	strictosidine synthase-like 3
	HORVU3Hr1G109840	chr3H:679433399-679435924	HC_U	Coffea canephora DH200=94 genomic scaffold, scaffold_3
	HORVU3Hr1G109860	chr3H:679454195-679455291	HC_G	Targeting protein for Xklp2 containing protein, expressed
	HORVU3Hr1G109870	chr3H:679456013-679459310	HC_U	cDNA clone:J033077K20, full insert sequence
	HORVU3Hr1G109880	chr3H:679460293-679464382	HC_G	Protein RETICULATA-RELATED 4, chloroplastic
	HORVU3Hr1G109890	chr3H:679503267-679504175	HC_G	Transcription factor RF2b
	HORVU3Hr1G109900	chr3H:679548645-679549562	HC_G	strictosidine synthase-like 3
	HORVU3Hr1G109910	chr3H:679555293-679555587	HC_G	PHD finger family protein
#marker: m4_608376198	HORVU4Hr1G078670	chr4H:608370056-608377615	HC_G	Mitochondrial substrate carrier family protein
	HORVU4Hr1G078690	chr4H:608378217-608380902	HC_G	Ras-related protein Rab-6A
	HORVU4Hr1G078700	chr4H:608407864-608409293	HC_G	Late embryogenesis abundant (LEA) hydroxyproline-rich glycoprotein family
	HORVU4Hr1G078710	chr4H:608430426-608435190	HC_G	pumilio 7
#marker: m4_631432489	HORVU4Hr1G085270	chr4H:631419543-631421268	HC_G	Cell cycle control protein 50A
	HORVU4Hr1G085280	chr4H:631469372-631473109	HC_G	Ribosomal protein S27a / Ubiquitin family protein
	HORVU4Hr1G085290	chr4H:631473630-631478458	HC_G	Amino acid permease family protein
	HORVU4Hr1G085300	chr4H:631485665-631486697	HC_G	ALA-interacting subunit 5
	HORVU4Hr1G085310	chr4H:631487239-631490046	HC_G	ABC transporter substrate-binding protein
	HORVU4Hr1G085320	chr4H:631514701-631519979	HC_G	NAC domain protein,
m5_3766117	HORVU5Hr1G001060	chr5H:3673560-3683376	HC_G	Disease resistance protein RPM1
	HORVU5Hr1G001080	chr5H:3739840-3742570	HC_G	Disease resistance RPP13-like protein 4
	HORVU5Hr1G001090	chr5H:3762210-3766599	HC_G	BEL1-like homeodomain 6
	HORVU5Hr1G001110	chr5H:3769420-3769979	HC_u	undescribed protein
#marker: m5_560970990	HORVU5Hr1G080460	chr5H:560979424-560979636	HC_G	Glycoside hydrolase family 5 protein
#marker: m5_561126360	HORVU5Hr1G080470	chr5H:561001071-561003151	HC_G	MATE efflux family protein
#marker: m5_586496095	HORVU5Hr1G090640	chr5H:586399439-586401255	HC_G	Histone deacetylase HDT1
	HORVU5Hr1G090670	chr5H:586402471-586402888	HC_G	histone H2A 2
	HORVU5Hr1G091010	chr5H:586550918-586551356	HC_u	undescribed protein
#marker: m5_659835561	HORVU5Hr1G121600	chr5H:659783701-659785254	HC_G	Chromosome 3B, genomic scaffold, cultivar Chinese Spring
	HORVU5Hr1G121440	chr5H:659818858-659824668	HC_G	receptor kinase 2
	HORVU5Hr1G121610	chr5H:659835141-659839212	HC_G	B-cell receptor-associated protein 31-like
	HORVU5Hr1G121620	chr5H:659839739-659843354	HC_G	Actin-related protein 2/3 complex subunit 4
#marker: m6_7696839	HORVU6Hr1G003210	chr6H:7632069-7634742	HC_G	Transketolase
	HORVU6Hr1G003270	chr6H:7663999-7667246	HC_G	UDP-Glycosyltransferase superfamily protein
	HORVU6Hr1G003300	chr6H:7696550-7701423	HC_G	nitrate reductase 1
#marker: m6_32557121	HORVU6Hr1G014890	chr6H:32476324-32476509	HC_G	Indole-3-glycerol phosphate lyase, chloroplastic
	HORVU6Hr1G014900	chr6H:32477179-32477373	HC_G	Ribosomal protein-like
	HORVU6Hr1G014930	chr6H:32502219-32503413	HC_G	Chitosanase
	HORVU6Hr1G014950	chr6H:32549181-32550795	HC_G	xyloglucan endotransglucosylase/hydrolase 30
	HORVU6Hr1G014910	chr6H:32555240-32557368	HC_G	D.melanogaster polytene
	HORVU6Hr1G014960	chr6H:32555858-32556655	HC_G	Ubiquitin family protein
	HORVU6Hr1G014970	chr6H:32594094-32597659	HC_G	ubiquitin 11
	HORVU6Hr1G014980	chr6H:32594838-32597430	HC_G	D.melanogaster polytene
#marker: m7_14906512	HORVU7Hr1G010430	chr7H:14676273-14836244	HC_G	Dehydration-responsive element-binding protein 1C
	HORVU7Hr1G010570	chr7H:14857111-14891927	HC_G	Protein kinase superfamily protein
	HORVU7Hr1G010600	chr7H:14932763-14938525	HC_G	RNase P Rpr2/Rpp21 subunit domain protein
	HORVU7Hr1G010620	chr7H:14944547-14946958	HC_G	GRAS family transcription factor
	HORVU7Hr1G010660	chr7H:14971904-14972734	HC_U	Chromosome 3B, genomic scaffold, cultivar Chinese Spring
	HORVU7Hr1G010680	chr7H:14988328-14990202	HC_G	Acid phosphatase 1
#marker: m7_49898546	HORVU7Hr1G027860	chr7H:49804818-49816017	HC_G	Glycogen debranching enzyme
	HORVU7Hr1G027870	chr7H:49817586-49819529	HC_U	unknown function
	HORVU7Hr1G027900	chr7H:49831589-49833306	HC_G	HNH endonuclease
	HORVU7Hr1G027910	chr7H:49871534-49873258	HC_G	HNH endonuclease
	HORVU7Hr1G027930	chr7H:49898118-49900718	HC_G	Raffinose synthase family protein
	HORVU7Hr1G027950	chr7H:49962431-49965343	HC_G	AT-hook motif nuclear-localized protein 1
	HORVU7Hr1G027960	chr7H:49965557-49971564	HC_G	Telomere-associated protein RIF1
#marker: m7_70461482	HORVU7Hr1G034050	chr7H:70456816-70462238	HC_G	Pentatricopeptide repeat-containing protein
	HORVU7Hr1G034060	chr7H:70463112-70464872	HC_TE?	Chromosome 3B, genomic scaffold, cultivar Chinese Spring
	HORVU7Hr1G034070	chr7H:70466365-70468615	HC_G	Aldose 1-epimerase
	HORVU7Hr1G034080	chr7H:70503759-70508584	HC_G	SMR domain-containing protein
	HORVU7Hr1G034120	chr7H:70526403-70527554	HC_U	Protein of unknown function (DUF1677)
#marker: m7_161050366	HORVU7Hr1G047720	chr7H:161033871-161043864	HC_G	Protein kinase superfamily protein
	HORVU7Hr1G047740	chr7H:161049541-161051630	HC_G	L-gulonolactone oxidase 2
#marker: m7_167285781	HORVU7Hr1G048720	chr7H:167284758-167288922	HC_G	Heme A synthase
	HORVU7Hr1G048730	chr7H:167292051-167294868	HC_U	unknown function
	HORVU7Hr1G048740	chr7H:167374428-167378100	HC_G	Hexosyltransferase
#marker: m7_629887676	HORVU7Hr1G110380	chr7H:629884531-629885788	HC_U	unknown protein; BEST Arabidopsis thaliana protein match is: unknown protein .
	HORVU7Hr1G110430	chr7H:629909843-629909947	HC_U	unknown function
	HORVU7Hr1G110440	chr7H:629950641-629954396	HC_G	C2 calcium/lipid-binding plant phosphoribosyltransferase family protein
#marker: m7_637877064	HORVU7Hr1G113680	chr7H:637948679-637950654	HC_G	DOMON domain-containing protein / dopamine beta-monooxygenase N-terminal domain-containing protein
